# Supplementary material for: Endometriosis is a disease of immune dysfunction, which could be linked to microbiota
Source: Front Genet. 2024 Jun 21;15:1386411. doi: 10.3389/fgene.2024.1386411 (PMC11227297; doi:10.3389/fgene.2024.1386411)
Supplement: Supplementary file 4 [file Table1.XLSX]

## Sheet: Table S1
Table S1. Instrumental variables for genus of gut microbiota in this study.
Bacterial taxa	SNP	Effect allele	Beta	SE	P	F-statistic
Actinomyces	rs34583783	G	0.126596	0.0268461	4.48529e-06	22.2371
	rs2715439	C	0.0746684	0.0164822	6.27e-06	20.5232
	rs4146653	G	0.0985224	0.0214182	4.49647e-06	21.1594
	rs35011108	A	0.232634	0.0512044	6.33832e-06	20.641
	rs4073240	G	0.0749687	0.0167368	7.94274e-06	20.0638
	rs7915461	T	0.18776	0.0401636	5.91984e-06	21.8544
	rs71315246	A	-0.0969809	0.021925	9.82978e-06	19.5655
	rs10787984	G	0.094316	0.0213513	9.62305e-06	19.5129
Adlercreutzia	rs7680684	C	-0.083381	0.0168901	9.76904e-07	24.3708
	rs2147798	C	0.0922959	0.0192121	1.39877e-06	23.0788
	rs80078995	A	-0.11324	0.0232586	1.57358e-06	23.7044
	rs2717140	C	-0.119225	0.0251081	2.04594e-06	22.548
	rs9490822	C	-0.0734512	0.0155789	2.54421e-06	22.2292
	rs12522517	A	-0.104884	0.0234695	4.41254e-06	19.9717
	rs13231526	C	0.143237	0.0311654	4.81355e-06	21.1234
	rs6664405	T	-0.0953084	0.0210752	5.23422e-06	20.4513
	rs1046175	C	0.112758	0.0255994	6.35889e-06	19.4015
	rs9915817	T	0.0749219	0.016833	8.21673e-06	19.8104
	rs55719207	G	-0.0699243	0.0158036	9.60505e-06	19.5769
	rs11604400	C	-0.102524	0.0234834	9.74463e-06	19.0604
Akkermansia	rs11729256	T	0.0750473	0.0150184	6.58393e-07	24.9702
	rs4936098	A	0.0649225	0.0135934	1.10359e-06	22.8105
	rs9349825	A	-0.0703407	0.0147133	2.59886e-06	22.8557
	rs74542928	T	0.112623	0.0236434	1.4802e-06	22.6898
	rs2602429	C	0.0745352	0.0156201	2.71569e-06	22.7695
	rs61779207	G	-0.0760539	0.0167769	6.32116e-06	20.5503
	rs11184341	G	0.0655855	0.0142236	4.06353e-06	21.2615
	rs4242783	G	0.0685454	0.0147701	2.99799e-06	21.5373
	rs117107102	A	0.204406	0.0431629	3.01139e-06	22.4268
	rs12908520	G	0.061772	0.0130954	2.26482e-06	22.2509
	rs111862613	T	0.0911199	0.0196748	3.39236e-06	21.4489
	rs941682	G	-0.0632957	0.0143777	9.17126e-06	19.3808
Alistipes	rs67281112	G	0.0634575	0.0137846	3.91578e-06	21.1923
	rs67705352	T	-0.0532404	0.0110864	1.65123e-06	23.0622
	rs11769002	G	-0.0528793	0.0109389	1.44962e-06	23.3683
	rs7129639	C	-0.0524955	0.0109584	1.78422e-06	22.9484
	rs1689282	A	-0.0520061	0.0113942	5.27578e-06	20.8325
	rs11958296	A	-0.0981222	0.0218272	9.29574e-06	20.2087
	rs8130320	A	-0.049002	0.010717	4.83612e-06	20.9064
	rs2875322	T	-0.0580945	0.0131432	8.77703e-06	19.5373
	rs2290844	C	0.0813969	0.0191632	9.10135e-06	18.0418
	rs2450745	A	-0.080524	0.0184702	7.11836e-06	19.0068
	rs62576416	T	0.0492647	0.0109733	7.50368e-06	20.1557
	rs1107244	G	0.0758558	0.0171182	3.59059e-06	19.6363
	rs34417064	A	-0.048202	0.0106868	7.00749e-06	20.3437
	rs12990744	C	-0.0776618	0.0172986	8.20725e-06	20.1556
	rs4810359	A	-0.0652428	0.0146155	7.49669e-06	19.9267
Allisonella	rs602075	A	0.168974	0.0296976	3.56575e-08	32.3742
	rs35778461	C	0.146679	0.0297186	1.2063e-06	24.3601
	rs6742198	G	0.149152	0.0316484	3.34514e-06	22.2102
	rs1901739	T	0.115769	0.0248626	3.58801e-06	21.6814
	rs76904847	G	0.148523	0.0334857	6.08751e-06	19.6731
	rs35110698	T	-0.146322	0.0320852	5.72322e-06	20.7974
	rs7898615	T	0.167966	0.0373586	8.87277e-06	20.2145
	rs594561	C	0.112231	0.0251681	9.41103e-06	19.8849
	rs685403	G	-0.175203	0.0404474	4.88394e-06	18.763
Alloprevotella	rs12675596	G	0.145669	0.0290678	9.63726e-07	25.1136
	rs58212166	A	-0.161506	0.0359102	7.93614e-06	20.2274
	rs34619204	G	-0.156037	0.0344392	8.8419e-06	20.528
	rs17380632	A	0.125564	0.0280409	9.27121e-06	20.0515
	rs4680035	A	-0.119599	0.0259446	4.99052e-06	21.2503
	rs4364940	A	0.126418	0.0282207	8.58353e-06	20.0669
	rs2154444	T	0.138234	0.0308961	8.36755e-06	20.0182
Anaerofilum	rs816292	T	-0.113003	0.02204	2.64038e-07	26.2877
	rs79598899	C	0.182586	0.0357284	3.74728e-07	26.1159
	rs4506496	G	0.10309	0.0212861	1.4866e-06	23.4552
	rs712981	A	0.10076	0.0202902	6.83115e-07	24.6603
	rs17105491	G	-0.193107	0.0411187	1.56819e-06	22.0557
	rs10794359	T	-0.0953524	0.02006	2.23496e-06	22.5945
	rs17096874	C	-0.126337	0.0268919	2.8603e-06	22.0708
	rs356049	G	0.132603	0.0289802	6.55844e-06	20.9365
	rs1563175	A	0.0923834	0.0202157	5.53848e-06	20.8838
	rs17012738	T	0.0903417	0.0200239	7.24168e-06	20.3553
	rs9299345	T	-0.1364	0.0302372	8.04309e-06	20.349
	rs4244069	G	-0.146775	0.0326594	9.81202e-06	20.1969
Anaerostipes	rs7193624	C	0.0750642	0.0150723	5.35482e-07	24.803
	rs2804244	A	-0.053089	0.0110983	2.04051e-06	22.8822
	rs62215703	G	0.0644965	0.0136702	1.9777e-06	22.2599
	rs2396460	T	-0.0512653	0.0109555	2.91088e-06	21.8967
	rs3900776	G	-0.110013	0.0236302	2.74765e-06	21.6748
	rs2014785	T	0.0515687	0.0112199	4.68061e-06	21.125
	rs62157625	T	0.088573	0.0185548	1.44909e-06	22.7872
	rs6726833	C	-0.0877497	0.0189408	3.32217e-06	21.4631
	rs6474958	A	-0.0500065	0.0112001	6.74483e-06	19.9347
	rs6854026	T	-0.0508482	0.0109075	3.19578e-06	21.732
	rs78735375	A	-0.137429	0.0305304	5.33384e-06	20.2623
	rs7823228	G	-0.0621085	0.0136614	5.84203e-06	20.6686
	rs13376554	A	0.197389	0.0458642	7.72059e-06	18.5224
	rs60983350	G	-0.0539901	0.0116575	4.42054e-06	21.4494
	rs10502061	A	0.0835752	0.0192017	7.93539e-06	18.9442
Anaerotruncus	rs6563550	T	0.0877135	0.0176745	2.34517e-07	24.6286
	rs8005030	C	0.0554447	0.0117854	2.28298e-06	22.1324
	rs4669806	G	0.0576389	0.0122994	2.4206e-06	21.9616
	rs10150232	A	0.0567088	0.0124877	6.67667e-06	20.6222
	rs1272208	G	-0.0611743	0.0129831	4.27982e-06	22.2015
	rs12056802	C	0.0774194	0.0177178	6.12679e-06	19.0933
	rs11018566	A	-0.156465	0.0366032	6.13709e-06	18.2724
	rs7675045	A	-0.0497815	0.0110573	6.91883e-06	20.2691
	rs1431492	C	-0.0654996	0.0146188	7.35565e-06	20.0749
	rs9347879	T	0.050618	0.011049	4.22333e-06	20.9877
	rs17734739	T	0.0660052	0.014908	7.42772e-06	19.6027
	rs6494922	A	0.0903106	0.0202257	6.62362e-06	19.9376
	rs34449434	A	-0.0497004	0.0113402	9.85065e-06	19.2078
	rs7155595	C	0.0539336	0.0118903	7.54982e-06	20.5747
	rs115414803	A	-0.144356	0.0317524	6.83473e-06	20.6688
	rs2704155	T	-0.106235	0.0234815	5.4183e-06	20.4683
Bacteroides	rs6795673	C	0.0538565	0.0105251	3.37909e-07	26.1832
	rs28757219	T	0.0818398	0.0170319	1.2942e-06	23.089
	rs9507307	C	0.0604456	0.0129128	2.1271e-06	21.9124
	rs66474973	G	0.0812515	0.0164479	6.80966e-07	24.4029
	rs11585893	A	-0.0740746	0.0147633	1.79511e-06	25.175
	rs495004	C	-0.0607475	0.0129865	3.42092e-06	21.8811
	rs17619981	T	0.0880978	0.0187002	2.68683e-06	22.1941
	rs2023437	T	-0.0782325	0.0167634	5.01824e-06	21.7796
	rs66710942	C	0.0488038	0.0107412	5.86259e-06	20.6443
	rs13207588	A	-0.059205	0.0131195	7.48504e-06	20.365
	rs2366421	T	-0.0528153	0.0117124	7.64945e-06	20.3341
	rs1340391	T	-0.0592004	0.0132244	6.7301e-06	20.0399
Barnesiella	rs2276875	A	-0.0697176	0.0139537	4.65027e-07	24.9635
	rs2428166	G	-0.165859	0.0337309	8.50874e-07	24.178
	rs60316894	C	-0.121478	0.025184	1.19064e-06	23.2674
	rs35177866	A	0.0917125	0.0190133	2.94763e-06	23.267
	rs13242616	T	-0.0583747	0.0123176	2.29017e-06	22.4594
	rs79795328	A	-0.0818645	0.0176441	4.23302e-06	21.5275
	rs2057922	G	0.0915241	0.0194623	3.82634e-06	22.1148
	rs199035	G	0.0559495	0.0119716	3.00294e-06	21.8419
	rs62251337	A	-0.0690763	0.0149374	4.24161e-06	21.3849
	rs77455852	T	-0.0891491	0.0195601	3.16354e-06	20.7727
	rs11155559	T	0.0956023	0.0212961	8.91914e-06	20.1529
	rs12909713	C	-0.0550716	0.0120039	4.94527e-06	21.048
	rs113258194	A	0.098992	0.0214121	7.31119e-06	21.3738
	rs28479800	A	-0.09152	0.0210002	7.93418e-06	18.9926
	rs76181748	C	-0.0778559	0.017164	6.7766e-06	20.5753
	rs72684847	T	-0.114369	0.0253873	6.76169e-06	20.2948
	rs28418786	C	-0.0791324	0.0174957	6.47627e-06	20.4572
Bifidobacterium	rs182549	C	0.119703	0.0127294	1.27822e-20	88.43
	rs7322849	T	0.112428	0.0201813	1.08368e-08	31.0353
	rs10841473	G	-0.0624207	0.0129438	1.64522e-06	23.2557
	rs56108664	T	0.0729971	0.0157926	2.4402e-06	21.3651
	rs2686790	T	0.070741	0.0157926	7.49893e-06	20.0648
	rs4567981	T	0.0562084	0.0117923	1.92831e-06	22.7198
	rs2491158	G	0.0712624	0.015983	8.04716e-06	19.8794
	rs76671854	C	-0.0846055	0.0184003	3.9567e-06	21.142
	rs75344046	C	0.232354	0.0505979	4.86354e-06	21.088
	rs540489	T	-0.0637641	0.0138746	5.19458e-06	21.1209
	rs857444	C	0.0558234	0.0121219	3.57097e-06	21.2075
	rs12022129	G	0.0619356	0.0138937	7.99643e-06	19.872
	rs62181700	G	-0.0624643	0.0131205	2.17246e-06	22.6653
	rs55888705	A	0.0546319	0.0121139	6.67019e-06	20.3389
	rs5746486	T	-0.0536216	0.0120801	8.99955e-06	19.7034
	rs73797465	T	-0.0953566	0.0209237	4.38162e-06	20.7695
Bilophila	rs116261629	G	0.128112	0.0261358	8.62329e-07	24.0275
	rs1571225	C	0.0826826	0.0170621	1.12289e-06	23.4834
	rs3827020	C	0.0766479	0.0160642	1.78875e-06	22.7657
	rs1241171	G	-0.0692654	0.0150148	4.24037e-06	21.281
	rs7802841	C	0.0670097	0.0137701	1.76952e-06	23.6812
	rs8013541	A	-0.0571991	0.0125673	5.47538e-06	20.7155
	rs6793291	C	0.112729	0.0241633	3.1132e-06	21.765
	rs1917709	A	0.118509	0.026742	7.36957e-06	19.639
	rs542415	T	-0.0613623	0.0133436	4.70948e-06	21.1474
	rs72676854	T	0.123209	0.026882	5.62268e-06	21.0067
	rs4798126	G	0.073288	0.016799	7.14662e-06	19.0327
	rs1969927	G	0.0564589	0.0126935	9.0722e-06	19.7835
	rs60178956	G	-0.0624818	0.0141485	8.05619e-06	19.5023
	rs2728491	G	-0.0627416	0.0139456	6.33255e-06	20.2411
	rs2713349	A	0.0617228	0.0140174	8.63249e-06	19.389
	rs9899990	A	-0.102702	0.0233878	9.06691e-06	19.2833
	rs11069458	T	-0.0680947	0.015503	7.71547e-06	19.2928
Blautia	rs11149971	C	0.117605	0.02339	1.03934e-06	25.2808
	rs12453000	C	0.0625335	0.0129987	1.26117e-06	23.1432
	rs115043014	G	-0.206605	0.043992	5.186e-06	22.0565
	rs67794373	C	0.0601709	0.0123443	1.00003e-06	23.7597
	rs117001700	T	0.196414	0.0441122	8.83912e-06	19.8257
	rs72973581	A	0.125169	0.0265408	1.73934e-06	22.2416
	rs4926264	T	0.0826207	0.0178239	5.10293e-06	21.4868
	rs7860714	A	-0.0502178	0.0109853	4.09147e-06	20.8975
	rs682885	A	-0.0493376	0.0107359	4.4908e-06	21.1194
	rs2788271	T	-0.0575596	0.0133492	7.16388e-06	18.5921
	rs113271346	C	0.0782682	0.0172116	6.85386e-06	20.6788
	rs3005511	A	0.0501085	0.0110768	6.18905e-06	20.4643
	rs16892041	T	-0.0622605	0.0141804	8.82028e-06	19.2774
Butyricicoccus	rs56221232	T	0.0828027	0.0167401	7.6194e-07	24.4667
	rs2017189	G	-0.0506956	0.011024	3.87256e-06	21.1476
	rs7322368	T	0.0815733	0.0183167	5.5178e-06	19.8337
	rs75238760	T	0.0619423	0.0139942	6.797e-06	19.592
	rs12585793	T	-0.262206	0.0564729	5.79191e-06	21.5579
	rs62478070	T	0.224039	0.0494959	5.9377e-06	20.4885
	rs4962426	G	0.0614216	0.0135979	7.3849e-06	20.4032
	rs10084203	A	0.0549699	0.0123563	8.58646e-06	19.7913
	rs12034718	A	0.0701199	0.0158213	9.57686e-06	19.6424
Butyricimonas	rs113054641	G	-0.144881	0.0274574	1.73694e-07	27.8423
	rs62390301	T	-0.0872983	0.0174893	7.41905e-07	24.9154
	rs7083431	A	0.0703539	0.0144439	8.8546e-07	23.7252
	rs2642760	G	0.0713357	0.0145396	8.5808e-07	24.0719
	rs782080	T	0.0653488	0.0137973	2.23398e-06	22.4328
	rs1862649	G	0.113124	0.0248176	4.76256e-06	20.7773
	rs12304031	G	-0.086278	0.0196846	6.70067e-06	19.2108
	rs71428626	G	-0.133188	0.0289905	4.80413e-06	21.1067
	rs78453362	A	-0.14948	0.0327073	4.0581e-06	20.8871
	rs326049	C	0.0759694	0.0167617	8.1865e-06	20.5418
	rs62130338	G	-0.0732608	0.0158324	3.8981e-06	21.4117
	rs9657374	C	0.0680719	0.0148172	4.50359e-06	21.1058
	rs12458763	A	0.122037	0.0269587	6.36646e-06	20.492
	rs2114713	G	0.062721	0.0138998	6.87713e-06	20.3615
	rs270727	G	-0.0694173	0.0150795	5.38157e-06	21.1913
	rs72814525	A	0.0664154	0.0149766	8.24599e-06	19.6657
	rs11228830	A	0.135265	0.0298411	6.55162e-06	20.5466
Butyrivibrio	rs72723662	C	0.224078	0.0449336	7.86241e-07	24.8689
	rs7412979	C	0.186779	0.0389112	1.70567e-06	23.0412
	rs7752361	A	-0.11923	0.0239975	7.69113e-07	24.6855
	rs4537857	T	-0.12459	0.0260992	1.80192e-06	22.7882
	rs11761679	T	0.154775	0.0321539	2.20231e-06	23.1705
	rs16941336	C	0.127488	0.0267936	1.53182e-06	22.6398
	rs77356209	T	0.216874	0.0483299	6.6643e-06	20.1365
	rs74622183	A	-0.201027	0.0428204	2.45748e-06	22.0398
	rs7763512	G	0.119846	0.0253367	3.10655e-06	22.374
	rs142855850	A	0.205013	0.0457138	6.85543e-06	20.1127
	rs9349693	A	0.117973	0.0259861	5.54958e-06	20.6102
	rs486484	A	-0.108349	0.0240008	6.61084e-06	20.3796
	rs17163238	G	0.140987	0.0309117	5.51196e-06	20.8023
	rs4928024	A	-0.17471	0.0389333	8.18641e-06	20.137
	rs1007475	G	0.118065	0.0261271	7.92312e-06	20.4204
	rs16934069	T	-0.133784	0.0299444	8.8591e-06	19.9609
CandidatusSoleaferrea	rs4294381	T	0.112197	0.023186	1.3685e-06	23.4157
	rs10090365	A	-0.0834413	0.0180989	4.17309e-06	21.2549
	rs4678258	T	0.0986136	0.0215646	5.53183e-06	20.9117
	rs10108780	A	-0.092834	0.0199807	3.64079e-06	21.5871
	rs386526	C	0.0818459	0.0180086	8.33076e-06	20.6554
	rs36155147	C	0.104966	0.0240995	5.41138e-06	18.9706
	rs6881988	G	-0.0819131	0.018185	9.22889e-06	20.2898
	rs11153159	G	-0.12805	0.0285446	4.41523e-06	20.1238
	rs10809135	T	0.0834858	0.0182426	5.47174e-06	20.9435
	rs9973954	A	0.0892075	0.0195401	5.94796e-06	20.8424
	rs6489992	A	-0.0840437	0.0187031	7.88786e-06	20.1923
	rs6494306	A	-0.0969304	0.0214221	5.80051e-06	20.4737
	rs12500231	A	0.0813853	0.0182696	7.67641e-06	19.8443
	rs7400877	T	-0.0951085	0.0212799	9.29448e-06	19.9756
	rs2193878	T	0.228255	0.0509241	9.45546e-06	20.0906
	rs830149	C	0.184647	0.0397237	9.58382e-06	21.6064
Catenibacterium	rs12404911	C	0.140717	0.0304142	2.79891e-06	21.4063
	rs77285108	G	-0.161826	0.0353447	3.6268e-06	20.9628
	rs73128290	A	0.129726	0.0284563	4.29372e-06	20.7826
	rs212393	G	-0.135254	0.0286209	3.62489e-06	22.3323
	rs7742829	C	0.11411	0.0251099	5.60729e-06	20.6518
ChristensenellaceaeR.7group	rs999354	T	0.0580248	0.0117185	7.00695e-07	24.5178
	rs78521377	C	0.124992	0.0274797	5.60674e-06	20.689
	rs62467127	C	0.114108	0.0251983	3.25362e-06	20.5066
	rs17081797	A	-0.0904325	0.0204253	3.34031e-06	19.6025
	rs62132810	A	-0.0828853	0.0179623	5.66711e-06	21.2928
	rs60954665	T	0.049815	0.0110787	7.13177e-06	20.2181
	rs10461257	A	-0.0551969	0.0122069	6.50746e-06	20.4464
	rs79150079	C	0.121547	0.0270977	9.41804e-06	20.1196
	rs62190261	A	0.0958394	0.0214723	8.74023e-06	19.922
	rs892686	A	0.0514099	0.011136	3.96861e-06	21.3126
	rs73952017	C	-0.0862164	0.0194354	8.45769e-06	19.6786
Clostridiuminnocuumgroup	rs6890185	T	0.113424	0.0233137	1.12244e-06	23.6692
	rs61267978	T	0.14708	0.0320875	5.58513e-06	21.0103
	rs1948423	T	-0.108859	0.023425	3.4941e-06	21.5959
	rs6577484	G	0.160425	0.0360857	8.40602e-06	19.7639
	rs10074000	T	-0.102648	0.0227508	6.99943e-06	20.3567
	rs1942371	G	-0.157938	0.034187	4.06337e-06	21.3428
	rs40656	C	0.142664	0.0311021	8.6152e-06	21.0403
	rs71564433	T	-0.126746	0.0274657	7.8001e-06	21.2955
	rs77845139	A	-0.114993	0.0257186	8.40622e-06	19.9916
	rs10506058	A	0.0997048	0.0221926	8.92443e-06	20.1844
	rs4869133	G	-0.180591	0.0409505	7.24455e-06	19.4478
Clostridiumsensustricto1	rs550843	T	-0.0783246	0.0169209	2.05071e-06	21.4263
	rs2795528	G	-0.184315	0.0392204	2.7204e-06	22.0849
	rs2817172	C	0.058139	0.0124492	2.76655e-06	21.8097
	rs115807074	A	-0.22736	0.0492575	4.31688e-06	21.305
	rs116847295	C	0.110021	0.0246032	4.58118e-06	19.9974
	rs12341505	G	0.0810718	0.0180121	4.82174e-06	20.2586
	rs11586026	A	0.110967	0.0250498	8.84988e-06	19.6236
	rs11264403	G	-0.139062	0.0334454	7.75544e-06	17.2878
	rs12490337	C	-0.0616879	0.0137581	7.49465e-06	20.104
Collinsella	rs9541268	C	0.09597	0.0197312	8.79419e-07	23.6572
	rs2671662	C	-0.0567751	0.011945	2.2204e-06	22.5914
	rs73052258	G	0.0930178	0.0202658	1.7158e-06	21.067
	rs2103510	G	0.0786551	0.0168217	2.42474e-06	21.8633
	rs75672793	A	-0.108908	0.0240522	6.13549e-06	20.5027
	rs10890671	T	-0.0537401	0.0118848	6.52136e-06	20.4461
	rs12921100	A	0.0563759	0.0127019	8.2257e-06	19.6992
	rs59414781	C	0.0668866	0.0149773	9.14723e-06	19.944
	rs62448871	C	-0.0540309	0.0120324	6.78253e-06	20.1641
	rs1496626	T	-0.0722307	0.01616	6.78175e-06	19.9783
	rs149807560	C	-0.104264	0.0235841	7.0987e-06	19.5448
	rs11597285	G	-0.0537947	0.0120548	9.37615e-06	19.9138
Coprobacter	rs305411	A	0.129218	0.0264518	1.00906e-06	23.8638
	rs3828477	G	-0.091218	0.019569	2.88974e-06	21.7281
	rs55672356	T	-0.193354	0.0413815	2.7369e-06	21.8321
	rs143662916	C	0.253264	0.0540141	3.07252e-06	21.9853
	rs213863	C	-0.0887412	0.0188377	2.34883e-06	22.1918
	rs72821405	T	-0.147365	0.0319978	4.7576e-06	21.2105
	rs11532348	C	-0.103931	0.0226826	5.71184e-06	20.9942
	rs12996055	A	0.0921817	0.0209405	8.07639e-06	19.3783
	rs12684609	T	0.100827	0.0220366	6.10177e-06	20.9345
	rs5011652	G	0.0899597	0.020001	5.5105e-06	20.2299
	rs74919520	G	0.125703	0.0276296	5.76326e-06	20.6987
	rs28402691	T	0.110695	0.0251199	9.55668e-06	19.4188
	rs189356	G	0.0781125	0.0171916	6.26291e-06	20.6446
	rs76001613	C	0.21591	0.0493019	9.12599e-06	19.1788
Coprococcus1	rs4277593	G	-0.0585649	0.0109914	1.13969e-07	28.3904
	rs56405618	A	-0.08963	0.0186508	1.57195e-06	23.0946
	rs74101919	T	-0.0718989	0.0144651	1.03291e-06	24.7059
	rs1010560	C	0.0580232	0.0122722	1.95915e-06	22.3544
	rs73031725	T	0.167591	0.0355224	1.97917e-06	22.2586
	rs1519491	T	0.0499197	0.0113558	8.95283e-06	19.3246
	rs1576241	A	-0.0510343	0.0109535	3.32862e-06	21.7082
	rs73167075	T	0.0573137	0.0127573	8.56864e-06	20.1836
	rs12794898	G	0.0903299	0.0197212	4.91531e-06	20.9795
	rs946513	C	0.205899	0.0460018	8.61855e-06	20.0336
	rs1762123	C	-0.0891532	0.0198554	8.01468e-06	20.1612
	rs7784490	C	-0.0518543	0.0113136	4.55233e-06	21.0072
	rs12886051	G	-0.0521782	0.0118051	8.00779e-06	19.5363
	rs2907920	A	0.0561173	0.0126824	7.65327e-06	19.5791
Coprococcus2	rs59936925	A	0.117085	0.0233995	9.37545e-07	25.0376
	rs6677933	C	-0.0804405	0.0164216	1.18501e-06	23.9948
	rs1958519	T	0.0665288	0.0138558	1.57692e-06	23.0545
	rs72680320	T	-0.0649382	0.013919	2.27115e-06	21.7663
	rs2482516	C	0.0754415	0.0164619	4.72333e-06	21.0021
	rs35890118	A	-0.066536	0.0147661	8.25962e-06	20.304
	rs9426473	A	0.0727361	0.0161662	6.30687e-06	20.2435
	rs12634070	T	0.0736486	0.0164921	9.95104e-06	19.9423
	rs61823518	A	-0.0955381	0.0215724	6.68258e-06	19.6135
	rs10070053	A	0.0594312	0.0135375	7.64883e-06	19.273
Coprococcus3	rs8100692	T	0.0577411	0.0113476	4.16459e-07	25.8918
	rs62481985	G	-0.0582385	0.0115052	4.1756e-07	25.623
	rs178271	T	0.145257	0.0294239	7.81088e-07	24.371
	rs13394391	C	-0.0709302	0.0150918	2.20317e-06	22.0892
	rs11080344	C	0.0516921	0.0113054	4.78692e-06	20.9062
	rs7521171	G	-0.0596434	0.0129279	4.32242e-06	21.2849
	rs11077359	T	-0.0645443	0.0148833	9.63598e-06	18.8069
	rs13247359	G	0.051211	0.0113031	7.32611e-06	20.5273
	rs4575475	G	0.0619514	0.0137787	7.04284e-06	20.2155
	rs10810043	A	0.0515518	0.0115923	9.27424e-06	19.7764
DefluviitaleaceaeUCG011	rs4677103	A	0.0977912	0.0197263	9.59557e-07	24.5758
	rs72731813	C	-0.147383	0.0293796	4.33116e-07	25.1653
	rs112893842	T	0.11381	0.0232806	1.44535e-06	23.8988
	rs9725395	A	-0.13834	0.029554	3.51921e-06	21.9109
	rs55658617	T	0.174369	0.0362226	2.15292e-06	23.1728
	rs9608282	T	0.142939	0.0299793	2.52045e-06	22.7332
	rs28696126	A	-0.106503	0.0238473	6.62806e-06	19.9455
	rs1582238	T	0.0805036	0.0167257	1.56775e-06	23.1667
	rs4344384	G	0.0715978	0.0156309	4.83238e-06	20.9812
	rs2892880	G	0.0817755	0.0181686	6.82881e-06	20.2582
Desulfovibrio	rs11160353	T	-0.0691756	0.0147285	2.70303e-06	22.0591
	rs2853179	C	0.0811971	0.0174234	2.42439e-06	21.7177
	rs16863365	A	0.109402	0.0226964	1.7945e-06	23.2349
	rs12031543	T	-0.127185	0.0281887	6.54764e-06	20.3573
	rs13066142	G	0.119141	0.0250891	3.78665e-06	22.5502
	rs2590913	G	0.154496	0.0339396	6.65421e-06	20.7213
	rs2032031	A	-0.0654931	0.0148681	9.14277e-06	19.4035
	rs72647089	T	-0.106594	0.0239337	8.29763e-06	19.8358
	rs7729080	C	-0.070287	0.0157691	9.95869e-06	19.8671
	rs4797774	G	0.212582	0.0470044	5.64315e-06	20.4538
	rs6580353	T	0.0770979	0.0169735	4.93857e-06	20.632
Dialister	rs11166701	G	-0.0655301	0.013186	5.50746e-07	24.6976
	rs517089	T	0.076227	0.0170411	5.13634e-06	20.0089
	rs4747450	C	0.0668509	0.0147685	5.83729e-06	20.4899
	rs2314294	T	0.0865932	0.0193719	8.07899e-06	19.9813
	rs4753063	G	-0.0596297	0.0130052	4.85684e-06	21.0229
	rs2435610	A	0.0647131	0.0143314	5.93269e-06	20.3895
	rs10938938	G	-0.0773514	0.0170915	7.37063e-06	20.4822
	rs10138457	T	-0.113054	0.0261933	7.88122e-06	18.6291
	rs11071887	T	0.0662403	0.0146315	5.91407e-06	20.4959
	rs764177	C	-0.0601454	0.0135366	9.60772e-06	19.7418
	rs76680460	G	-0.161296	0.0364332	8.19213e-06	19.5999
	rs75416973	A	0.0727223	0.016451	9.46091e-06	19.5412
Dorea	rs13279148	G	0.0715309	0.0150878	2.25283e-06	22.477
	rs62503162	A	-0.0974091	0.0194379	7.46605e-07	25.1131
	rs12216169	T	0.0881722	0.0193683	5.33123e-06	20.7243
	rs73729431	C	-0.13745	0.0299983	3.1674e-06	20.9941
	rs4793307	C	0.0574165	0.0122472	4.0069e-06	21.9787
	rs11150408	T	0.0488254	0.0109063	7.05777e-06	20.0417
	rs345219	T	-0.0497368	0.0112621	8.8006e-06	19.5038
	rs62583469	T	-0.0634136	0.0142227	5.77508e-06	19.8793
	rs3005511	A	0.0516127	0.0112852	5.28702e-06	20.9166
	rs1899291	C	0.0697217	0.0150285	4.56686e-06	21.5232
	rs3752849	G	0.163846	0.036608	7.68057e-06	20.0318
	rs12537781	T	-0.055544	0.0125223	9.15137e-06	19.6746
Eggerthella	rs3851328	T	-0.107774	0.0236527	4.17589e-06	20.762
	rs2240838	A	0.0980582	0.0197653	7.36205e-07	24.6128
	rs2223081	G	0.102572	0.0221108	3.88889e-06	21.5203
	rs112205261	T	-0.188618	0.0403613	3.34648e-06	21.8391
	rs4985746	G	0.110522	0.0247653	5.71461e-06	19.9165
	rs1784446	G	0.0907728	0.0198096	5.23136e-06	20.9972
	rs76663501	C	0.175349	0.0378576	4.82574e-06	21.4537
	rs6430926	C	0.0879736	0.0197127	8.37122e-06	19.9164
	rs2877457	G	-0.093486	0.0210208	9.02708e-06	19.7787
	rs13070736	A	-0.121331	0.0272024	7.61915e-06	19.8944
	rs67490567	T	0.108495	0.0245457	8.94216e-06	19.5374
Eisenbergiella	rs3812426	G	0.106447	0.0224159	2.71687e-06	22.5505
	rs1508033	A	0.091546	0.0195787	3.22889e-06	21.8632
	rs12278566	T	-0.121065	0.0251658	1.65001e-06	23.1427
	rs2683098	C	0.107319	0.022515	2.2375e-06	22.72
	rs11079158	T	0.100627	0.022546	7.34849e-06	19.9199
	rs13258851	A	0.137001	0.0302124	7.74648e-06	20.5626
	rs12710729	C	0.0893384	0.0199069	9.8441e-06	20.1404
	rs12257723	A	-0.0952742	0.0211569	8.85121e-06	20.279
	rs4462860	G	0.0939071	0.0201104	4.16221e-06	21.8049
	rs11027642	C	0.129006	0.0284844	4.91871e-06	20.5118
	rs11938607	T	0.0978125	0.0216636	8.2182e-06	20.3859
	rs1553971	T	0.120965	0.0263054	5.26837e-06	21.1459
Enterorhabdus	rs11098863	T	-0.0966008	0.0162677	3.05646e-09	35.2622
	rs7923280	A	0.0860019	0.0169148	5.23856e-07	25.8512
	rs114731706	T	0.182308	0.0382298	2.17342e-06	22.7409
	rs3017103	A	0.0980897	0.0208995	2.94044e-06	22.0281
	rs73331712	T	0.26199	0.055123	4.84923e-06	22.5893
	rs77655283	G	0.132988	0.0298306	5.88042e-06	19.8747
	rs9470637	A	-0.0755513	0.0166263	5.69624e-06	20.6487
	rs424715	T	0.0818743	0.0174855	4.4088e-06	21.925
	rs10098492	T	0.132323	0.0293688	6.40572e-06	20.3001
	rs2051957	C	0.0843291	0.0189864	8.89859e-06	19.7274
Erysipelatoclostridium	rs7221249	A	0.0839861	0.0142741	4.30951e-09	34.619
	rs710230	T	0.143381	0.0281514	6.3312e-07	25.9409
	rs4697572	A	-0.0810636	0.0163308	7.5935e-07	24.6397
	rs58236560	G	-0.111157	0.0234426	2.1612e-06	22.4834
	rs622418	A	-0.0668051	0.0143224	3.68156e-06	21.7563
	rs17804233	T	-0.0662914	0.0144203	4.58605e-06	21.1332
	rs1434153	G	-0.0684526	0.0152443	6.85295e-06	20.1634
	rs340991	A	-0.0740482	0.0158891	3.74942e-06	21.7184
	rs6474512	A	0.067015	0.0143201	3.01546e-06	21.9003
	rs9590927	G	-0.0646003	0.0143479	6.39042e-06	20.2717
	rs61806970	C	0.142548	0.0320688	9.0941e-06	19.7586
	rs45480394	T	-0.0687134	0.0151835	7.66155e-06	20.4804
	rs2901723	C	0.0641339	0.0144295	8.79469e-06	19.7549
	rs34528142	C	-0.0875551	0.0195556	6.12704e-06	20.0456
	rs16936671	C	-0.0968026	0.0217883	6.04309e-06	19.7391
	rs3804326	A	0.14147	0.0336352	9.85273e-06	17.6905
ErysipelotrichaceaeUCG003	rs28568391	A	-0.0583911	0.0118741	6.41953e-07	24.1822
	rs11994308	C	0.115417	0.0242503	1.32563e-06	22.6522
	rs76502207	T	0.144844	0.0289929	6.41121e-07	24.9583
	rs10164067	T	-0.10326	0.0212405	1.13086e-06	23.6339
	rs8053479	A	-0.0838212	0.0186509	5.83413e-06	20.198
	rs17798136	G	0.158818	0.0347674	3.23598e-06	20.8666
	rs59104037	A	-0.0951263	0.0204742	4.48256e-06	21.5867
	rs11666127	A	-0.0719187	0.0161371	7.90414e-06	19.8626
	rs62403464	T	-0.0731743	0.0156516	3.43738e-06	21.8576
	rs59068084	T	0.0564772	0.0120224	3.11742e-06	22.0681
	rs73074432	C	0.072154	0.0164378	9.9902e-06	19.2679
	rs4758231	G	-0.0551754	0.0122047	6.54912e-06	20.438
	rs74988980	G	-0.133141	0.0348574	8.64276e-06	14.5893
	rs75949021	T	-0.169667	0.0374238	3.57507e-06	20.5541
	rs6875357	C	0.165673	0.0353831	6.69637e-06	21.9237
	rs79396538	C	0.0848148	0.0191146	8.63479e-06	19.6884
	rs12251396	A	-0.0705399	0.0158766	9.51839e-06	19.7404
Escherichia.Shigella.	rs2267739	G	0.115505	0.0237628	1.42478e-06	23.6271
	rs1154904	A	-0.0613376	0.0130644	3.03751e-06	22.0431
	rs73208162	A	-0.119296	0.024839	2.19391e-06	23.0665
	rs113513883	A	0.172283	0.038041	5.27716e-06	20.5108
	rs7502686	G	-0.136384	0.0302576	5.90386e-06	20.3168
	rs57024273	T	0.0626172	0.0139919	9.70464e-06	20.028
	rs113127095	A	0.151009	0.0323434	3.33349e-06	21.799
	rs117092367	A	0.117362	0.0264533	9.65021e-06	19.6831
	rs112767262	T	0.0732963	0.0163589	8.20636e-06	20.0751
	rs11706043	T	0.075657	0.0164155	5.87272e-06	21.2417
	rs592299	T	-0.0592004	0.0129486	4.76927e-06	20.9026
	rs4731451	G	-0.0609885	0.0135157	7.4731e-06	20.3619
	rs35555519	C	0.101976	0.0222883	4.92332e-06	20.9335
	rs118526	C	-0.0594401	0.013598	7.99566e-06	19.1077
	rs2798105	A	-0.100851	0.0222045	8.24501e-06	20.6289
Eubacteriumbrachygroup	rs112617308	T	-0.170873	0.0362844	2.38033e-06	22.1773
	rs9613196	T	-0.238718	0.0528561	4.98786e-06	20.3977
	rs62348779	T	-0.201481	0.043286	3.78122e-06	21.6656
	rs2913110	C	0.105143	0.022942	4.55806e-06	21.0039
	rs4862235	G	0.104806	0.0225751	3.73143e-06	21.5533
	rs12151423	A	0.101329	0.0227324	9.2705e-06	19.8688
	rs73199919	T	-0.236717	0.0531335	8.15524e-06	19.8482
	rs6591893	G	0.108225	0.0240319	7.34344e-06	20.2807
	rs720439	A	-0.111927	0.0251252	7.02827e-06	19.8449
	rs13139592	T	-0.145997	0.0327192	7.96753e-06	19.9104
	rs1384962	A	0.120888	0.0266264	6.99292e-06	20.6131
Eubacteriumcoprostanoligenesgroup	rs17159861	C	0.0962228	0.0168388	1.03787e-08	32.6537
	rs9648214	T	-0.0828719	0.016431	2.5203e-07	25.4383
	rs115325767	G	0.0783322	0.0174719	2.62197e-06	20.1002
	rs12906958	C	-0.0533159	0.0115935	4.34803e-06	21.1488
	rs4076415	T	0.0515152	0.0110294	1.98974e-06	21.8155
	rs6762473	C	0.0521584	0.0112353	4.26113e-06	21.5517
	rs10444197	A	-0.0505823	0.0113455	5.98464e-06	19.8768
	rs2644213	G	0.0538845	0.0121245	9.85638e-06	19.7517
	rs11720857	C	0.0630776	0.0144485	9.26255e-06	19.0592
	rs4717831	A	0.0786783	0.0174038	9.17719e-06	20.4372
	rs62024432	C	-0.0769698	0.0172101	7.50207e-06	20.0019
	rs76898927	G	0.123055	0.0266375	4.78979e-06	21.3409
	rs1020520	T	-0.0590705	0.0132929	8.88975e-06	19.7471
	rs11052069	T	0.0477832	0.0107833	9.37949e-06	19.6356
	rs79895140	T	-0.0641017	0.0141153	8.61816e-06	20.6234
Eubacteriumeligensgroup	rs4583233	A	0.0670205	0.0128122	2.83852e-07	27.3633
	rs265534	T	-0.0563756	0.0120127	2.26758e-06	22.0242
	rs72839198	C	0.155659	0.0375612	3.13914e-06	17.1739
	rs74606150	C	-0.196454	0.042565	4.24506e-06	21.3018
	rs6923695	T	0.103268	0.0229525	4.87406e-06	20.2428
	rs56080211	C	0.123093	0.0282743	9.1429e-06	18.9531
	rs158115	G	0.0915271	0.0190611	9.74185e-06	23.057
	rs2200429	A	-0.0888825	0.0198479	5.29721e-06	20.0541
	rs182318	G	-0.0824941	0.0195615	8.39837e-06	17.7845
	rs12719051	A	0.0916626	0.0208183	7.11766e-06	19.3862
Eubacteriumfissicatenagroup	rs3771393	C	0.130842	0.0266671	7.37909e-07	24.0738
	rs2733072	G	0.109644	0.0228306	1.49089e-06	23.0641
	rs7104872	G	0.138612	0.0291906	2.7315e-06	22.5484
	rs151257695	A	0.20951	0.0454847	3.09681e-06	21.2167
	rs11876297	T	0.131469	0.0281712	2.66556e-06	21.779
	rs6934739	A	0.111463	0.0252788	9.75326e-06	19.4425
	rs10147907	T	0.172263	0.039601	8.27246e-06	18.9222
	rs1768152	T	0.139489	0.0316186	8.70054e-06	19.4622
	rs11818408	G	0.10585	0.0237114	8.20015e-06	19.9283
Eubacteriumhalliigroup	rs13116360	T	0.154124	0.0297185	2.94487e-07	26.896
	rs949971	T	-0.0540164	0.0116101	3.29002e-06	21.6462
	rs10798999	C	0.0601661	0.0126752	2.60558e-06	22.5315
	rs60254196	A	-0.0522832	0.0111865	2.69672e-06	21.8442
	rs10808115	A	-0.0504747	0.0109922	4.42448e-06	21.0851
	rs74018587	C	0.208943	0.043822	3.70257e-06	22.7337
	rs6550770	T	-0.198087	0.0443545	4.823e-06	19.9452
	rs10501370	C	-0.115589	0.0252489	5.41918e-06	20.9579
	rs281379	A	-0.0499523	0.0112153	9.32796e-06	19.8377
	rs78056098	G	-0.0507411	0.0113758	8.28818e-06	19.8955
	rs138531890	A	0.153138	0.0349456	5.4306e-06	19.2036
	rs28584818	A	0.126115	0.0268627	4.43235e-06	22.0412
	rs117748144	T	-0.126582	0.028712	7.86002e-06	19.4365
	rs17474256	G	0.0810805	0.0184573	9.45445e-06	19.2973
	rs630939	C	-0.0508914	0.0114352	9.15759e-06	19.8062
	rs17074066	T	-0.0813986	0.0189272	9.34905e-06	18.4952
Eubacteriumnodatumgroup	rs34297067	A	-0.186907	0.0341475	6.59784e-08	29.9593
	rs113893692	C	-0.185107	0.0403573	5.75702e-06	21.0379
	rs77910827	C	0.201788	0.0413568	9.05381e-07	23.8066
	rs61841040	G	0.160621	0.0341609	3.56141e-06	22.1078
	rs9425984	T	-0.130234	0.0292347	7.20681e-06	19.845
	rs10263623	C	0.193496	0.0439023	8.90706e-06	19.4253
	rs11006576	A	-0.110167	0.024593	7.98664e-06	20.067
	rs7880204	T	-0.125454	0.0275303	6.83884e-06	20.7656
	rs6818880	A	-0.110081	0.0245964	7.8254e-06	20.0298
	rs10458299	T	-0.187753	0.041969	8.36714e-06	20.0131
	rs7827125	C	0.1223	0.0271331	7.17355e-06	20.3166
Eubacteriumoxidoreducensgroup	rs12423772	G	0.14098	0.0295029	2.62925e-06	22.8341
	rs2973294	G	0.0923559	0.0195439	2.38836e-06	22.331
	rs34561138	G	0.216145	0.045992	2.51163e-06	22.0865
	rs440215	C	0.0932766	0.0195294	1.65407e-06	22.8122
	rs1425962	G	0.0906104	0.0200612	7.32284e-06	20.4005
	rs12129908	C	0.0893273	0.0198333	5.79516e-06	20.2852
Eubacteriumrectalegroup	rs35398954	A	-0.0901402	0.0174602	5.39945e-07	26.6526
	rs117151453	G	-0.113141	0.0243541	1.84432e-06	21.582
	rs16960159	C	-0.156596	0.0336234	4.10132e-06	21.6909
	rs314726	T	0.0528824	0.0109486	1.37967e-06	23.3293
	rs10797540	A	0.0503179	0.0108389	3.53384e-06	21.5512
	rs10248854	C	-0.0527827	0.0113464	4.20676e-06	21.6407
	rs3980709	A	-0.0622701	0.0140572	6.85524e-06	19.623
	rs2884897	A	-0.129364	0.0289021	6.44426e-06	20.034
	rs10892089	C	-0.0635522	0.0140072	6.21821e-06	20.5852
	rs143694765	T	0.0870025	0.019779	9.75369e-06	19.3489
	rs59427698	A	-0.0576035	0.0130853	5.36906e-06	19.3789
	rs62547233	A	0.0536319	0.0120201	9.8982e-06	19.9082
Eubacteriumruminantiumgroup	rs2116427	A	0.0911461	0.0182353	4.67364e-07	24.9833
	rs139749	C	-0.0845439	0.0171791	8.58845e-07	24.2195
	rs72836424	C	-0.139825	0.030069	2.62125e-06	21.6237
	rs2229917	A	0.153538	0.0323922	2.15894e-06	22.4673
	rs10131724	A	-0.199832	0.0414577	2.38663e-06	23.2338
	rs16891896	G	-0.174787	0.0390573	2.3812e-06	20.0269
	rs7000472	A	-0.0762282	0.016523	4.06848e-06	21.284
	rs13025464	T	-0.0737077	0.0163786	6.96842e-06	20.2523
	rs2418654	C	-0.0748879	0.0165852	6.17247e-06	20.3884
	rs6676699	G	-0.0888124	0.0196447	6.37979e-06	20.4388
	rs73139629	A	-0.115098	0.0247909	5.36199e-06	21.555
	rs112375806	T	0.143141	0.0293757	5.82166e-06	23.7438
	rs606117	A	0.0833243	0.018056	4.81639e-06	21.2961
	rs57340348	T	-0.0979429	0.0212166	4.93278e-06	21.3106
	rs2817174	C	-0.0734306	0.0163687	7.8696e-06	20.1246
	rs10923018	G	0.0726438	0.0160924	6.79541e-06	20.3777
	rs11637981	G	-0.073258	0.0160888	5.43671e-06	20.733
	rs17519472	C	0.107804	0.0233984	4.70356e-06	21.2275
	rs209813	G	-0.103488	0.0236391	9.23146e-06	19.1655
Eubacteriumventriosumgroup	rs6048195	A	-0.0603594	0.011658	2.50324e-07	26.8067
	rs73615400	T	-0.0956303	0.0193428	9.53613e-07	24.443
	rs57199565	T	0.0783394	0.0160257	7.97037e-07	23.8961
	rs11617697	A	-0.143349	0.0286241	7.21757e-07	25.0798
	rs16884680	G	-0.0906428	0.0191909	1.73969e-06	22.3088
	rs12964517	G	0.0587198	0.0123453	2.07499e-06	22.6237
	rs876734	C	-0.0618696	0.0132532	2.88908e-06	21.7927
	rs3809430	T	-0.0548171	0.0118426	3.55317e-06	21.426
	rs72783037	C	0.0658926	0.0143747	6.54762e-06	21.0124
	rs73849225	T	0.0975711	0.0224388	5.20909e-06	18.9079
	rs9316536	T	-0.0817111	0.0183121	7.83519e-06	19.9107
	rs35179274	C	-0.0627263	0.013786	5.75792e-06	20.7026
	rs78250280	G	0.0749762	0.0164404	3.35791e-06	20.7979
	rs66746423	C	0.0751501	0.0164978	6.11142e-06	20.7494
	rs6704822	A	0.0739179	0.0166705	6.6223e-06	19.6609
	rs13082419	C	-0.0715522	0.016137	9.55987e-06	19.6608
	rs66830358	T	0.0528752	0.0117972	6.86917e-06	20.0884
Eubacteriumxylanophilumgroup	rs17830032	G	-0.160597	0.0310515	2.38893e-07	26.7494
	rs13239072	G	0.0687427	0.0142728	1.81783e-06	23.1971
	rs79582700	C	-0.0951677	0.0199969	2.40981e-06	22.6492
	rs12980122	C	-0.108274	0.0238257	5.01935e-06	20.6516
	rs2012708	A	0.0573202	0.0126905	6.5254e-06	20.4013
	rs2213117	T	0.0877797	0.0189012	4.21329e-06	21.5679
	rs10140184	A	0.0576795	0.012599	4.95862e-06	20.959
	rs10917203	A	0.0612633	0.0130917	3.15155e-06	21.8983
	rs112176119	C	-0.113455	0.0245762	3.32766e-06	21.3119
	rs1999224	G	-0.0949051	0.0203503	3.75492e-06	21.749
	rs75586835	A	-0.114498	0.0263455	9.38708e-06	18.8878
	rs4654122	C	0.0553508	0.0123588	7.19609e-06	20.0584
Faecalibacterium	rs12320842	C	0.094833	0.0163962	7.56951e-09	33.4527
	rs6910935	A	0.134864	0.0277032	1.37848e-06	23.6991
	rs1271565	C	-0.0576251	0.0119649	1.30169e-06	23.1955
	rs75499067	C	0.227585	0.0465522	1.76448e-06	23.9004
	rs9536330	T	-0.048317	0.010797	5.33258e-06	20.0259
	rs28376661	C	0.0504817	0.0109368	3.66454e-06	21.3053
	rs10927394	G	-0.232262	0.0512364	7.01885e-06	20.5494
	rs114946999	C	-0.0861565	0.01896	5.69574e-06	20.6489
	rs79656633	T	0.145631	0.0323019	8.13557e-06	20.3259
	rs61875484	C	0.0817953	0.018369	9.18015e-06	19.8282
	rs12753492	A	0.0641305	0.0149933	8.80273e-06	18.295
	rs2835874	T	-0.0866356	0.0196496	7.54405e-06	19.4396
	rs11776390	T	-0.078354	0.017183	6.39675e-06	20.7932
FamilyXIIIAD3011group	rs9852893	C	0.0657834	0.0129056	3.87539e-07	25.9821
	rs62200412	C	-0.0800851	0.0163834	5.80219e-07	23.8943
	rs16840310	A	-0.0608052	0.0122149	6.75113e-07	24.78
	rs72730932	C	-0.0899559	0.0177107	6.88766e-07	25.7982
	rs16940167	C	0.0732552	0.0159898	3.90837e-06	20.9889
	rs17156849	G	-0.112891	0.0245292	4.19171e-06	21.1812
	rs62029761	A	0.128753	0.0276002	3.89083e-06	21.7616
	rs11736617	G	-0.0759493	0.0172101	9.02048e-06	19.4752
	rs12812672	T	-0.096065	0.020828	2.55807e-06	21.2733
	rs9276029	A	-0.0811384	0.0185669	8.92766e-06	19.0975
	rs12911842	A	-0.0811976	0.0183335	6.90824e-06	19.6153
	rs149302	T	-0.0645635	0.0143225	7.4818e-06	20.3206
	rs9837139	A	0.10752	0.0240482	8.70808e-06	19.9901
	rs739451	C	0.0649589	0.0147534	7.8781e-06	19.3862
	rs11126423	C	0.0904399	0.0196301	5.91249e-06	21.2263
FamilyXIIIUCG001	rs1426266	T	-0.0665521	0.0137151	1.24935e-06	23.5466
	rs12049454	T	-0.0647298	0.0134065	1.17378e-06	23.3118
	rs3842897	G	-0.112639	0.0242751	5.19705e-06	21.5307
	rs116979587	T	-0.121679	0.0260821	3.04638e-06	21.7644
	rs62414802	C	-0.0611904	0.013457	4.29181e-06	20.6762
	rs2276529	C	-0.0759406	0.0165099	5.35677e-06	21.1572
	rs112362903	A	-0.149047	0.0333271	7.8777e-06	20.001
	rs8076666	A	0.088655	0.0198094	8.0183e-06	20.0292
	rs7119679	G	-0.0809085	0.0174782	3.52494e-06	21.4286
	rs76463770	A	0.19313	0.0419866	3.77476e-06	21.1581
Flavonifractor	rs12030302	A	-0.0692276	0.0137467	5.6084e-07	25.3607
	rs806808	T	0.0667272	0.0136557	1.17972e-06	23.8767
	rs34066017	A	0.0764294	0.0159789	1.52086e-06	22.8784
	rs11811696	T	-0.116063	0.0241012	2.07346e-06	23.1904
	rs11642826	G	0.14686	0.0325191	6.64895e-06	20.3954
	rs114873521	C	-0.130067	0.0294087	7.12522e-06	19.5605
	rs6761463	G	-0.083392	0.0184596	8.10902e-06	20.4081
	rs12038887	C	0.0942719	0.0211646	9.37203e-06	19.8401
Fusicatenibacter	rs4378146	A	-0.0616691	0.0125259	7.20451e-07	24.2392
	rs62353480	A	-0.0701397	0.0145589	1.56768e-06	23.2098
	rs704418	T	0.0739124	0.0151073	7.77428e-07	23.9366
	rs2132128	G	-0.0771914	0.0160344	1.07686e-06	23.1755
	rs206581	A	-0.0568339	0.0127894	8.95756e-06	19.7476
	rs62187631	T	-0.0710571	0.015924	4.54526e-06	19.9118
	rs2025938	G	-0.0967298	0.0205426	2.98832e-06	22.1723
	rs3303	T	-0.0953657	0.020407	3.93891e-06	21.8387
	rs2039204	T	-0.0497415	0.0107941	3.94178e-06	21.2354
	rs8028026	A	-0.0792146	0.0180505	8.0633e-06	19.259
	rs1864685	A	-0.0494799	0.0108105	4.96161e-06	20.9492
	rs792108	T	-0.0508345	0.0113843	8.49535e-06	19.939
	rs60254196	A	-0.0492427	0.0109365	5.46739e-06	20.2735
	rs9905659	G	-0.061617	0.0136576	7.30993e-06	20.3542
	rs8063430	T	-0.104026	0.022217	4.9289e-06	21.9239
	rs6515626	G	0.141575	0.0313559	7.28654e-06	20.3862
	rs10439674	A	-0.0572129	0.0130007	7.68485e-06	19.3667
	rs167879	C	-0.0659543	0.0148763	5.86893e-06	19.6562
	rs73103914	A	-0.0597324	0.0134458	8.29563e-06	19.7355
Gordonibacter	rs76287110	A	-0.242965	0.0466177	1.67486e-07	27.1634
	rs7294633	C	0.12867	0.0249946	3.43763e-07	26.5009
	rs7220558	A	0.116884	0.0234834	6.70634e-07	24.7737
	rs71545975	A	-0.153972	0.0338918	7.03944e-06	20.6393
	rs35042269	C	-0.180293	0.0403296	8.10852e-06	19.9852
	rs72714787	C	0.181405	0.0377102	1.42889e-06	23.1409
	rs322296	G	0.17869	0.037722	4.02422e-06	22.4393
	rs72939513	A	-0.21399	0.0490592	7.98199e-06	19.0259
	rs3765837	T	-0.190729	0.0433608	7.16906e-06	19.348
	rs13412653	A	0.107597	0.0239228	8.61141e-06	20.2293
	rs117347059	G	-0.128261	0.0285123	9.16713e-06	20.2361
	rs16955299	G	-0.196423	0.0433538	6.37019e-06	20.5272
	rs4596722	A	0.102908	0.0231571	9.0568e-06	19.7484
	rs768830	G	0.149852	0.0333315	7.75583e-06	20.2124
	rs61934597	C	-0.172495	0.0388567	8.36672e-06	19.7069
Haemophilus	rs12191680	C	0.106544	0.0200323	1.46913e-07	28.2877
	rs9382510	C	-0.093521	0.0172649	7.12051e-08	29.3422
	rs9574096	A	-0.0736375	0.0155227	2.1802e-06	22.5041
	rs76022354	C	0.244638	0.0505504	1.83031e-06	23.4205
	rs111582866	G	-0.124265	0.026016	1.27347e-06	22.8149
	rs9895850	T	-0.192957	0.0416755	2.1406e-06	21.4367
	rs35509	G	0.128249	0.0268779	2.00952e-06	22.7676
	rs78909003	T	-0.246256	0.0503924	1.66745e-06	23.8805
	rs9328464	T	0.0723095	0.0148799	1.42269e-06	23.615
	rs4822728	T	0.0705861	0.0151388	3.47849e-06	21.7399
	rs10840326	C	-0.0677384	0.0151463	7.36533e-06	20.0013
	rs12876183	T	0.0749201	0.016711	9.6249e-06	20.0999
	rs10781340	G	0.0948915	0.0203221	4.32266e-06	21.8031
	rs56310940	G	-0.108393	0.0247052	7.23232e-06	19.2499
Holdemanella	rs761624	C	0.0959801	0.0179537	1.37775e-07	28.5794
	rs607782	T	-0.0854214	0.0172515	7.19447e-07	24.5177
	rs75764681	T	-0.283103	0.0598999	1.94273e-06	22.3376
	rs73011279	T	-0.0961669	0.0199336	1.36046e-06	23.2744
	rs4541991	T	-0.0927334	0.0194435	2.10094e-06	22.747
	rs1830029	C	-0.0954096	0.021093	5.34728e-06	20.46
	rs12513188	G	0.0903906	0.0195276	4.6548e-06	21.4263
	rs12415649	G	0.0839384	0.0190567	7.87995e-06	19.4011
	rs1926302	G	-0.107972	0.0231421	7.50141e-06	21.7679
	rs17586763	T	-0.227285	0.0510135	7.71949e-06	19.8504
	rs8113760	G	0.078999	0.01734	4.62395e-06	20.7559
	rs34187114	C	-0.104505	0.022601	5.13495e-06	21.3807
	rs35228298	G	0.0934832	0.0202886	7.29849e-06	21.2307
	rs62113381	T	-0.105447	0.0232029	5.53879e-06	20.6531
Holdemania	rs1867876	T	0.0842919	0.0162192	2.7388e-07	27.0093
	rs9500080	C	0.0926764	0.0178886	4.08515e-07	26.8402
	rs6133067	T	0.0910829	0.0178561	5.16929e-07	26.0196
	rs150096134	T	0.162139	0.0332089	2.37767e-06	23.8378
	rs41438744	C	-0.12487	0.0270129	2.44434e-06	21.3686
	rs77293403	A	0.164556	0.0341775	1.77466e-06	23.182
	rs80149660	C	-0.232987	0.0519183	6.04217e-06	20.1383
	rs116500994	G	-0.13755	0.0293386	2.34479e-06	21.9809
	rs55888180	C	0.128671	0.0282795	5.89194e-06	20.7023
	rs4146507	C	0.079488	0.0177002	7.22973e-06	20.1672
	rs111745969	A	0.120677	0.0265781	3.70776e-06	20.6158
	rs113593397	A	-0.128935	0.0282526	9.35728e-06	20.8268
	rs10885477	T	-0.135137	0.0301894	8.59833e-06	20.0372
	rs9529719	T	0.074038	0.0160494	5.96669e-06	21.2809
	rs967319	T	0.0788638	0.0176744	8.38155e-06	19.9098
	rs12701617	A	-0.0660617	0.0149427	9.51844e-06	19.5453
	rs73139538	G	-0.148594	0.0327469	7.77178e-06	20.5901
	rs11080063	G	-0.0665238	0.0149837	6.66887e-06	19.7113
Howardella	rs901099	T	-0.12718	0.0250924	6.52858e-07	25.6894
	rs1484873	A	-0.227831	0.046335	2.55918e-06	24.1773
	rs17167098	G	-0.169366	0.0352068	1.12323e-06	23.1419
	rs609430	T	-0.112045	0.0239328	3.34484e-06	21.918
	rs36081916	T	-0.18123	0.0402987	4.7004e-06	20.2244
	rs12452946	A	-0.105833	0.0228941	3.80393e-06	21.3696
	rs61771805	A	-0.136779	0.0296811	4.0274e-06	21.2362
	rs672217	G	0.164146	0.0349993	3.52468e-06	21.9959
	rs3791893	A	0.147035	0.034023	9.49716e-06	18.6766
	rs10048062	C	-0.147352	0.0336531	8.58873e-06	19.1718
	rs2154047	C	-0.192557	0.0420093	9.97042e-06	21.0101
Hungatella	rs13128780	T	-0.149725	0.0312777	1.74998e-06	22.915
	rs72759041	G	-0.126025	0.0282242	3.86095e-06	19.9374
	rs10044993	C	0.139547	0.0316748	8.06668e-06	19.4095
	rs13249325	T	-0.100023	0.0225883	9.69162e-06	19.6078
	rs17092615	G	0.152235	0.0337867	7.37677e-06	20.3018
Intestinibacter	rs10805326	G	0.0775151	0.0139665	3.54544e-08	30.8034
	rs4327025	G	-0.0810346	0.0154397	1.64326e-07	27.5464
	rs478972	T	-0.142681	0.0297116	1.81991e-06	23.0611
	rs6875660	C	0.0890455	0.0193905	3.05781e-06	21.0885
	rs16938435	T	-0.112189	0.0235439	1.80097e-06	22.706
	rs6062862	A	0.0924508	0.0204658	6.67984e-06	20.4063
	rs118030283	G	-0.151829	0.0324471	2.67439e-06	21.8956
	rs11109097	C	0.0624272	0.0138539	5.49484e-06	20.305
	rs9348442	C	0.099082	0.0221625	6.25936e-06	19.9871
	rs447950	A	0.0628342	0.0136652	5.63911e-06	21.1426
	rs62430350	T	0.151096	0.0351476	6.84229e-06	18.4805
	rs2702387	A	0.0608559	0.0132145	4.25994e-06	21.2081
	rs68093214	C	0.0662258	0.0149877	9.25769e-06	19.5246
	rs2098844	C	-0.0575295	0.0128416	6.78879e-06	20.0699
	rs893394	G	0.0583322	0.0130729	7.85038e-06	19.9099
Intestinimonas	rs11258178	A	0.0660742	0.0134139	6.98195e-07	24.2636
	rs12226153	A	-0.151142	0.0306922	5.12171e-07	24.2502
	rs4784055	T	-0.175324	0.038599	8.71812e-07	20.6315
	rs716604	A	0.0818068	0.0165992	8.5663e-07	24.2886
	rs2930225	G	0.0729524	0.0152948	1.34622e-06	22.7504
	rs62240188	G	0.130074	0.0267179	2.20308e-06	23.7014
	rs2731794	C	0.120632	0.0257529	1.91744e-06	21.9418
	rs7170984	T	-0.0658116	0.0140767	2.98356e-06	21.8575
	rs10262702	T	0.0918017	0.0194885	2.06073e-06	22.1894
	rs12566247	T	0.0637084	0.0135355	2.19054e-06	22.1535
	rs1859797	G	0.060368	0.0131793	4.12235e-06	20.9812
	rs17067892	C	0.107194	0.0250013	6.37926e-06	18.3828
	rs72982915	C	0.183158	0.0402743	4.91157e-06	20.6822
	rs994794	G	-0.141905	0.0315074	7.30503e-06	20.2848
	rs4113676	A	-0.218507	0.0490152	7.41635e-06	19.8733
	rs9823439	T	-0.0581947	0.0131455	9.85876e-06	19.5982
	rs62427239	C	0.162658	0.0367647	9.40505e-06	19.5744
	rs2276760	A	-0.0685234	0.0152546	7.84062e-06	20.178
	rs6934519	C	0.0692373	0.0151154	8.56956e-06	20.9818
	rs1000888	C	-0.0585038	0.013219	9.71299e-06	19.5871
Lachnoclostridium	rs6112314	A	-0.0561715	0.0108174	2.43212e-07	26.964
	rs62285313	A	0.0864203	0.0181565	1.58331e-06	22.6551
	rs78068103	A	0.0886199	0.0194248	3.66519e-06	20.8137
	rs615997	T	0.0511752	0.0106491	2.02677e-06	23.0939
	rs61915992	A	0.0803876	0.0172209	2.6727e-06	21.7905
	rs789029	C	-0.0641288	0.0137974	3.75328e-06	21.6029
	rs12566975	T	-0.0468097	0.0105787	9.57204e-06	19.5798
	rs4738679	G	-0.0520267	0.011404	4.41754e-06	20.813
	rs1031599	G	-0.078627	0.0175644	6.31376e-06	20.039
	rs72829893	G	0.117472	0.0268103	5.57766e-06	19.1985
	rs3821998	C	-0.0864066	0.0192519	6.72052e-06	20.1439
	rs2385421	A	0.0746186	0.0180734	7.13717e-06	17.0457
	rs1528479	G	-0.0497798	0.0111919	9.63976e-06	19.7832
	rs1997204	T	-0.108075	0.0242022	5.97081e-06	19.9406
	rs62028349	G	0.0469989	0.0105971	9.17043e-06	19.6699
LachnospiraceaeFCS020group	rs7249113	G	0.0679483	0.0133496	3.72097e-07	25.9073
	rs12078956	C	0.106101	0.0222904	2.15431e-06	22.657
	rs369444	C	0.125481	0.0259008	3.14826e-06	23.471
	rs72793667	A	-0.116881	0.0246589	1.63421e-06	22.4667
	rs1363769	T	-0.200628	0.0449372	1.58163e-06	19.933
	rs10093861	G	-0.0568869	0.0121152	3.05624e-06	22.0477
	rs9788306	C	-0.062804	0.0130744	1.38618e-06	23.0743
	rs113859143	G	-0.108906	0.0242055	2.5545e-06	20.2432
	rs9919338	G	-0.0553339	0.0120621	4.90667e-06	21.0443
	rs35035870	T	-0.190615	0.0414403	2.62028e-06	21.1578
	rs2862811	T	0.0564927	0.0121736	3.91911e-06	21.5351
	rs1254846	G	0.105963	0.0232501	5.59664e-06	20.7709
	rs4452603	T	0.0604208	0.0135965	8.9819e-06	19.748
	rs2322265	C	-0.0666305	0.0141577	5.20809e-06	22.1495
	rs3999074	G	-0.0550587	0.0121847	6.55048e-06	20.4185
	rs9308097	A	0.055381	0.0123659	7.4729e-06	20.0571
LachnospiraceaeNC2004group	rs6116753	G	0.0994748	0.0209139	2.9225e-06	22.6233
	rs3756315	A	-0.0883469	0.0188397	3.32583e-06	21.9905
	rs12127733	G	0.115182	0.0246006	3.10594e-06	21.9217
	rs17067076	G	-0.154631	0.0352194	5.61206e-06	19.2767
	rs1331592	C	0.0948806	0.0208369	5.34359e-06	20.7343
	rs1928659	T	0.102522	0.0226445	6.17241e-06	20.4978
	rs1929743	T	0.0837206	0.0190318	9.0551e-06	19.351
	rs12863463	G	-0.156365	0.0345372	6.03984e-06	20.4977
	rs117467633	T	-0.169687	0.0383169	9.13317e-06	19.6119
	rs12208226	C	-0.154739	0.0340372	9.7484e-06	20.6677
LachnospiraceaeND3007group	rs9932954	A	-0.0561864	0.0115984	1.24882e-06	23.4674
	rs13110238	C	-0.0636978	0.0142041	4.47808e-06	20.1104
	rs72776675	T	-0.0647067	0.014797	8.71689e-06	19.1228
	rs2861203	G	0.0572304	0.0127279	7.36931e-06	20.2181
LachnospiraceaeNK4A136group	rs12362320	G	0.0573168	0.0115466	8.04224e-07	24.6407
	rs954878	A	-0.0520656	0.0109082	1.78203e-06	22.7821
	rs7832116	A	-0.0714756	0.0151703	3.57084e-06	22.1987
	rs7616165	G	-0.230542	0.0483465	2.77391e-06	22.739
	rs76193507	A	-0.22973	0.0499776	2.9309e-06	21.1293
	rs11263806	A	-0.0524615	0.0116758	5.06517e-06	20.1887
	rs73044693	A	-0.10758	0.0229884	3.57256e-06	21.9
	rs160061	A	0.0513831	0.0108094	2.12198e-06	22.5963
	rs7073658	T	-0.0499621	0.0109693	5.2691e-06	20.7456
	rs68104925	T	-0.0549104	0.0115385	2.36779e-06	22.647
	rs12611395	A	-0.0902532	0.0199652	5.83039e-06	20.4351
	rs2880566	T	0.0599578	0.0134693	5.61428e-06	19.8155
	rs28540839	A	0.0508285	0.0110591	9.34319e-06	21.1239
	rs59805249	T	0.0936162	0.0207982	9.45385e-06	20.2605
	rs10952110	G	0.0487709	0.0109614	9.08113e-06	19.7964
	rs4955932	T	-0.0492283	0.0109388	7.05426e-06	20.2531
LachnospiraceaeUCG001	rs437876	T	0.0784637	0.0144768	7.1655e-08	29.3761
	rs985416	C	0.0970258	0.0181807	1.45591e-07	28.4809
	rs2050911	G	0.0751466	0.0153934	1.10648e-06	23.8313
	rs10815577	C	-0.0683706	0.0143691	1.71503e-06	22.6403
	rs573933	T	-0.107898	0.0232346	3.10508e-06	21.5655
	rs78848836	A	-0.118868	0.0259753	3.38171e-06	20.9415
	rs9403580	C	0.107801	0.0229777	3.46785e-06	22.0104
	rs7213933	T	-0.0816269	0.01838	9.01671e-06	19.7231
	rs8104225	A	0.0892098	0.0197665	8.04216e-06	20.3688
	rs74034332	G	0.168045	0.0382637	3.33351e-06	19.2877
	rs62496417	T	-0.0748504	0.0165681	5.87504e-06	20.4101
	rs2371284	T	-0.0761893	0.0170127	7.55967e-06	20.0559
	rs12131224	C	0.117095	0.02591	7.39863e-06	20.4243
	rs4981345	T	-0.0681973	0.0149831	6.08596e-06	20.7171
	rs79476906	T	-0.087088	0.0197008	8.27425e-06	19.541
	rs7341608	T	-0.0784757	0.0177648	9.48124e-06	19.5142
LachnospiraceaeUCG004	rs12747809	G	-0.062197	0.0125685	8.64875e-07	24.4892
	rs2882478	G	-0.0577091	0.0118338	1.20811e-06	23.7814
	rs12673420	G	0.0554351	0.0118375	2.98079e-06	21.9305
	rs2444793	C	-0.0542433	0.0118188	4.77076e-06	21.0644
	rs2726805	A	0.0548397	0.0120844	6.30399e-06	20.5938
	rs11128180	A	0.0648288	0.0140126	4.51737e-06	21.4041
	rs12894272	A	0.0579792	0.0125229	4.33949e-06	21.4356
	rs233486	A	-0.0799088	0.017766	6.28457e-06	20.2307
	rs35182105	A	-0.109724	0.024221	4.86508e-06	20.5221
	rs6656451	C	-0.05436	0.011947	5.56781e-06	20.7034
	rs12072562	T	0.133104	0.0303566	7.0737e-06	19.2254
	rs2706242	G	-0.0901399	0.0199712	9.83848e-06	20.3716
	rs7629954	A	0.108441	0.023825	5.77222e-06	20.7167
LachnospiraceaeUCG008	rs10793103	C	0.0974344	0.0181279	9.34937e-08	28.8887
	rs9873555	G	-0.121162	0.0233467	2.41343e-07	26.9326
	rs13024781	T	-0.0798769	0.0168846	2.29166e-06	22.3801
	rs10741777	T	-0.0973842	0.0194791	7.68659e-07	24.9941
	rs955844	A	0.112064	0.0228369	1.80994e-06	24.0801
	rs67078837	T	-0.0845848	0.0170693	7.68189e-07	24.5559
	rs62277846	C	0.102292	0.0212319	1.58892e-06	23.2118
	rs10801803	G	-0.117029	0.0243085	1.40029e-06	23.1778
	rs61944774	A	0.179838	0.0393797	6.34122e-06	20.8554
	rs75356640	G	0.136523	0.0303128	9.83206e-06	20.2844
	rs57254474	G	0.0886512	0.0199045	6.92061e-06	19.8365
	rs57091572	A	-0.110443	0.0235801	2.85822e-06	21.9372
LachnospiraceaeUCG010	rs11192447	A	0.126592	0.024345	4.68957e-07	27.0392
	rs9981767	A	0.0655062	0.0131994	9.96373e-07	24.6295
	rs74315802	G	0.0867262	0.0183477	3.19006e-06	22.3428
	rs12346653	C	0.0657686	0.0139569	2.70321e-06	22.2053
	rs10414815	T	0.10453	0.0230253	4.23977e-06	20.6096
	rs72761829	A	0.111884	0.0238893	2.57651e-06	21.9344
	rs72894957	G	0.222263	0.0486425	5.68428e-06	20.8786
	rs336138	G	0.0779543	0.0171865	7.48417e-06	20.5733
	rs4576377	A	-0.0572001	0.0127043	7.63056e-06	20.2718
	rs2833528	C	-0.0562148	0.0127763	9.9199e-06	19.3594
	rs2153460	A	-0.0684038	0.0156562	9.17312e-06	19.0893
	rs17730011	G	-0.0702357	0.015706	7.84597e-06	19.9979
Lachnospira	rs13157098	A	-0.0768058	0.0155312	5.99315e-07	24.4556
	rs4923324	G	-0.0617321	0.0133387	2.43593e-06	21.4189
	rs56791201	T	0.051823	0.0110697	2.92823e-06	21.9167
	rs2326833	C	-0.078495	0.017109	4.59648e-06	21.0491
	rs4686798	T	0.0531826	0.0113747	2.73936e-06	21.8603
	rs159484	G	0.0794668	0.0176999	6.67622e-06	20.1573
	rs2520509	A	0.0519063	0.011578	7.41854e-06	20.099
Lactobacillus	rs921925	A	0.0985077	0.0203229	9.71665e-07	23.4947
	rs16861661	G	-0.183147	0.038148	1.2781e-06	23.0492
	rs768253	T	-0.079195	0.0171791	4.2477e-06	21.2518
	rs11674854	C	-0.0852686	0.0176504	1.592e-06	23.3384
	rs328312	T	0.0815092	0.0169441	1.40618e-06	23.1406
	rs6092149	A	-0.0801344	0.017149	3.29042e-06	21.8355
	rs75127669	C	0.139784	0.0310414	6.83434e-06	20.2783
	rs77478751	A	-0.219886	0.0475759	7.32705e-06	21.3609
	rs1530559	G	0.0804001	0.0178207	4.93109e-06	20.3545
	rs62314653	C	0.187692	0.0394585	2.24383e-06	22.6262
	rs7399658	G	-0.107134	0.0221883	3.12099e-06	23.3134
	rs12693845	C	-0.0805447	0.0177429	8.9632e-06	20.6075
Lactococcus	rs34757988	G	0.122294	0.0228976	8.95039e-08	28.5252
	rs757872	G	0.140799	0.027582	4.36882e-07	26.0585
	rs123059	T	-0.13671	0.0274694	1.26562e-06	24.7686
	rs4766997	C	0.114599	0.023839	2.06145e-06	23.1093
	rs10417872	T	0.118306	0.024522	1.28678e-06	23.2756
	rs6674304	C	0.200758	0.0442121	6.17759e-06	20.6187
	rs7992246	T	0.104232	0.0230786	4.44724e-06	20.3977
	rs55910161	C	0.146426	0.0307367	2.36214e-06	22.6946
	rs12621813	G	0.108423	0.0239978	6.60829e-06	20.4125
	rs2293361	C	-0.199221	0.0430969	1.39593e-06	21.3687
	rs17168302	G	0.191857	0.0424761	6.28602e-06	20.4016
Marvinbryantia	rs61884471	G	0.124426	0.0248431	1.01163e-06	25.0849
	rs2724813	A	-0.0840769	0.0167551	6.28451e-07	25.1803
	rs1187983	C	-0.0935456	0.0193174	2.02427e-06	23.4502
	rs2842896	C	-0.0649396	0.0131146	7.25363e-07	24.5192
	rs11645029	G	-0.060618	0.0131551	4.14752e-06	21.2331
	rs12963345	G	-0.059681	0.0132289	6.60378e-06	20.353
	rs2863363	A	0.0634861	0.0136323	3.11281e-06	21.688
	rs72948274	A	-0.126354	0.0272212	3.2591e-06	21.5459
	rs146541147	G	0.118845	0.0268423	6.86288e-06	19.6031
	rs11620597	T	0.119479	0.0271688	7.80178e-06	19.3395
	rs8006832	G	-0.0952415	0.0216699	6.58083e-06	19.317
	rs3125832	A	0.0679323	0.015012	5.02731e-06	20.4774
Methanobrevibacter	rs76029318	T	0.222849	0.0454319	1.07552e-06	24.0602
	rs10202904	T	-0.112811	0.0239106	3.08549e-06	22.2598
	rs894996	C	0.214213	0.0456045	3.81567e-06	22.0635
	rs11018665	A	0.113013	0.0254343	7.03099e-06	19.7433
	rs1334944	T	0.115197	0.0255492	7.6138e-06	20.3293
	rs6776814	T	-0.188956	0.0419905	8.04905e-06	20.2498
	rs4779844	G	0.109639	0.0247979	9.28281e-06	19.5478
	rs4802933	A	-0.135628	0.0308139	9.73818e-06	19.3735
Odoribacter	rs503751	C	0.0618294	0.0118887	2.07625e-07	27.0474
	rs77779484	G	-0.133489	0.0268526	6.56256e-07	24.7127
	rs10423795	C	0.0550695	0.0121164	6.57936e-06	20.6573
	rs6856150	G	0.0881922	0.0194146	6.0595e-06	20.6349
	rs10093869	A	-0.0577795	0.0125389	3.67441e-06	21.2337
	rs4793970	A	-0.0576329	0.0129154	6.02696e-06	19.9125
	rs74553962	T	0.121449	0.0264106	9.48684e-06	21.1461
	rs28417404	A	-0.0726896	0.0161372	3.68032e-06	20.2903
	rs16918425	A	0.0999781	0.0223785	8.85048e-06	19.9595
Olsenella	rs1035588	A	-0.108148	0.0236848	4.85501e-06	20.8497
	rs62112538	C	-0.19943	0.0407033	1.1882e-06	24.0062
	rs35225860	A	-0.223604	0.0482391	3.87041e-06	21.4862
	rs72691585	C	-0.249079	0.0520814	2.95294e-06	22.8722
	rs9460691	C	0.119966	0.0268645	7.28354e-06	19.9415
	rs17148768	G	0.140434	0.0295602	2.1984e-06	22.57
	rs61090148	A	-0.104783	0.0231343	6.43728e-06	20.5148
	rs7540303	C	0.108044	0.023638	5.32027e-06	20.892
	rs2759329	G	-0.111131	0.0237218	3.43201e-06	21.9471
	rs6046522	C	0.122938	0.0269928	4.48455e-06	20.7434
	rs8066522	G	-0.106529	0.0240379	9.70095e-06	19.64
Oscillibacter	rs234108	A	0.0749553	0.0152632	9.16336e-07	24.1164
	rs36095275	C	-0.0752368	0.0156861	1.39627e-06	23.0054
	rs11627628	T	0.143961	0.0290223	1.0092e-06	24.605
	rs9393920	A	-0.0744662	0.0151081	9.92237e-07	24.294
	rs133832	A	-0.0795527	0.0162411	1.14719e-06	23.9928
	rs12649930	T	0.121589	0.0259612	4.09379e-06	21.935
	rs75453768	G	0.12212	0.0268629	5.34738e-06	20.6665
	rs16866406	A	0.0988765	0.0208795	3.07821e-06	22.4256
	rs761240	T	-0.17664	0.0388812	2.03841e-06	20.6394
	rs4506202	A	-0.0711323	0.0152261	3.20825e-06	21.8251
	rs61883564	A	-0.101351	0.0221016	3.38712e-06	21.0288
	rs16934185	A	-0.129568	0.028157	4.38031e-06	21.1748
	rs12417956	C	0.0785431	0.0174075	6.02626e-06	20.3585
	rs6901560	C	0.0855032	0.018693	6.20951e-06	20.9221
	rs62206502	C	-0.0681423	0.0151349	6.59895e-06	20.271
	rs137917150	T	-0.174992	0.0388394	4.61985e-06	20.2998
	rs11990279	T	-0.0824934	0.0180457	4.94298e-06	20.8972
Oscillospira	rs12206468	G	-0.133016	0.0269733	1.04222e-06	24.3185
	rs73038677	T	-0.08321	0.0168666	1.0943e-06	24.3388
	rs1954532	T	-0.0826246	0.0175252	2.26773e-06	22.2277
	rs28889936	A	0.114051	0.0252838	3.36585e-06	20.3475
	rs751183	T	-0.0774322	0.0172216	6.85127e-06	20.2162
	rs8076323	A	0.0715392	0.0156539	5.61316e-06	20.8855
	rs72866977	A	-0.130569	0.0281674	5.62701e-06	21.4875
	rs62422654	C	0.0898456	0.0198088	6.46754e-06	20.572
	rs12925026	T	0.13559	0.030678	9.31021e-06	19.5345
Oxalobacter	rs4428215	G	0.130293	0.0242237	7.51071e-08	28.9307
	rs736744	C	0.117882	0.0211262	2.57471e-08	31.1352
	rs6000536	C	-0.130992	0.0253804	2.06054e-07	26.6374
	rs36057338	G	0.207847	0.0421439	8.79803e-07	24.323
	rs6071435	T	-0.105512	0.021489	1.07431e-06	24.1088
	rs12002250	A	0.217122	0.0466317	1.41504e-06	21.6793
	rs1569853	T	-0.138078	0.0296981	3.64501e-06	21.6166
	rs11108500	A	-0.199099	0.0427327	3.74279e-06	21.7079
	rs10464997	G	0.137691	0.0294804	3.29754e-06	21.8145
	rs111966731	T	0.213114	0.047162	7.29863e-06	20.4193
	rs6993398	G	0.127217	0.0278855	7.12773e-06	20.813
	rs3862635	C	-0.172142	0.0394026	9.18685e-06	19.0864
Parabacteroides	rs60884758	C	-0.0702667	0.0142249	5.70689e-07	24.4006
	rs3860755	G	0.0558784	0.0116625	1.71325e-06	22.9566
	rs4236095	G	0.0761961	0.0157042	1.93145e-06	23.5416
	rs115602804	G	0.10308	0.0222736	1.93059e-06	21.4176
	rs114567323	T	0.186478	0.0405199	5.65487e-06	21.1795
	rs7298818	C	0.0888832	0.0200902	8.53629e-06	19.5736
	rs6657302	T	-0.10452	0.0225521	9.75699e-06	21.4794
	rs11965579	G	0.162824	0.0381863	8.86592e-06	18.1811
	rs17141986	G	0.0500303	0.0111459	7.2741e-06	20.1481
	rs72893646	A	-0.0715594	0.0156668	8.83391e-06	20.8629
Paraprevotella	rs2081023	A	-0.122561	0.0236507	2.638e-07	26.8543
	rs9900242	A	-0.0852967	0.0175212	1.14068e-06	23.6994
	rs9602779	A	-0.106692	0.0220263	6.92746e-07	23.4627
	rs140997932	T	-0.162376	0.0354178	2.11119e-06	21.0183
	rs145020347	A	-0.12465	0.0262323	4.03009e-06	22.5793
	rs4767113	C	0.0882466	0.018382	2.14357e-06	23.0469
	rs3008582	T	0.10572	0.0227246	4.35989e-06	21.6433
	rs4756632	G	-0.138905	0.0289897	3.81747e-06	22.9589
	rs10842464	T	-0.0758215	0.0172568	6.59715e-06	19.3048
	rs3801748	G	0.0779721	0.0171691	5.20177e-06	20.6244
	rs7240324	T	-0.10229	0.0226948	5.95902e-06	20.315
	rs17109926	A	-0.0988335	0.0216172	6.75279e-06	20.9031
	rs17785622	A	0.248065	0.0524304	1.92659e-06	22.3855
Parasutterella	rs2387977	T	-0.0681778	0.0134756	5.38476e-07	25.5972
	rs7572229	G	0.066273	0.0132736	6.31698e-07	24.9285
	rs35414597	T	-0.0684946	0.0142143	1.51206e-06	23.2199
	rs6828768	C	0.0636852	0.0132645	1.78328e-06	23.0512
	rs10899911	A	-0.0717102	0.0148151	1.15272e-06	23.4288
	rs7303158	C	0.0646859	0.0134256	1.32776e-06	23.2141
	rs78383039	T	-0.146315	0.0297119	1.57438e-06	24.2501
	rs35055552	T	0.109554	0.0235433	3.34853e-06	21.6533
	rs2090816	A	0.0840967	0.0177315	2.89715e-06	22.494
	rs1403396	A	-0.0756729	0.0159035	2.75519e-06	22.6411
	rs55877868	A	-0.104458	0.0228089	2.87068e-06	20.9735
	rs8039785	T	0.0618345	0.0133	3.62095e-06	21.6151
	rs823424	G	-0.0713448	0.0156958	4.95295e-06	20.6613
	rs7311004	T	-0.0617522	0.0136438	5.92054e-06	20.4848
	rs62273907	A	0.229468	0.0502262	5.88384e-06	20.873
	rs6809952	G	-0.0684957	0.0150892	8.13349e-06	20.6062
	rs11715853	G	-0.0662952	0.0146114	6.22913e-06	20.5864
Peptococcus	rs75754569	C	0.181434	0.0319429	1.09884e-08	32.2619
	rs77681628	C	0.200307	0.0387328	2.68836e-07	26.7446
	rs10031059	T	-0.121167	0.0225844	1.23637e-07	28.7838
	rs6918730	G	0.135311	0.0289742	1.14732e-06	21.8092
	rs413827	G	0.110229	0.0237523	3.30085e-06	21.5369
	rs2054133	G	0.0895433	0.0188332	2.14166e-06	22.6058
	rs11001941	G	-0.195611	0.0392217	1.32858e-06	24.8734
	rs7033353	T	0.090152	0.018995	2.21957e-06	22.5254
	rs5770862	T	0.162018	0.0356813	3.21957e-06	20.6179
	rs34282744	G	0.191797	0.0399832	1.83535e-06	23.0107
	rs72850165	T	-0.134304	0.0300423	5.74152e-06	19.9853
	rs11030569	A	-0.17402	0.0374133	3.12991e-06	21.6345
	rs7766680	G	0.0976832	0.0214155	3.50768e-06	20.8057
	rs74592222	G	0.137957	0.0302965	8.55342e-06	20.7349
	rs36121075	A	-0.14067	0.030628	6.9872e-06	21.0944
	rs12069354	C	0.16763	0.03795	9.28339e-06	19.5109
Phascolarctobacterium	rs75882962	T	0.0968661	0.0190575	3.18987e-07	25.8352
	rs56157888	A	0.0954864	0.0193976	1.08506e-06	24.2318
	rs56069061	G	-0.111306	0.0230694	1.87174e-06	23.2789
	rs74540770	G	-0.121014	0.0258621	3.60275e-06	21.8951
	rs76124218	C	-0.159361	0.0344532	2.66969e-06	21.3946
	rs6427992	G	-0.0652458	0.0137508	2.08614e-06	22.5137
	rs12618201	A	0.0641657	0.0138202	3.37696e-06	21.5565
	rs74847270	A	-0.104889	0.0230998	5.73099e-06	20.6179
	rs1264476	T	0.0767335	0.0166041	4.29567e-06	21.3569
	rs28525131	G	-0.118657	0.0269048	8.22677e-06	19.4503
	rs7982713	G	0.0726922	0.0163201	9.72164e-06	19.8395
	rs11929846	T	-0.0697199	0.0157969	8.88416e-06	19.4791
Prevotella7	rs430270	A	0.139155	0.0297055	2.86846e-06	21.9444
	rs57404562	C	0.155486	0.0316057	6.21576e-07	24.2022
	rs9959718	G	0.133012	0.0275361	1.90058e-06	23.3333
	rs9608249	A	-0.158213	0.0336317	2.06687e-06	22.1304
	rs2240542	C	0.12085	0.0261776	4.84146e-06	21.3124
	rs2918132	C	-0.114648	0.0254916	6.42409e-06	20.2275
	rs16937247	G	0.146098	0.0351529	9.63705e-06	17.2729
	rs118038478	A	0.205676	0.0468917	7.85422e-06	19.2386
	rs12124567	A	-0.121281	0.0275017	9.48982e-06	19.4477
	rs12195431	T	0.196528	0.0442322	8.72818e-06	19.7411
	rs9426434	T	-0.123657	0.0278514	9.71711e-06	19.7126
	rs79263163	A	-0.143982	0.031501	7.51048e-06	20.8914
Prevotella9	rs111509883	T	0.171131	0.0347624	1.24389e-06	24.2346
	rs2683313	A	-0.0724576	0.0151603	1.68895e-06	22.843
	rs117271932	A	0.208089	0.0440393	2.81722e-06	22.3263
	rs10512344	C	0.247373	0.0544087	3.19324e-06	20.6713
	rs9428102	A	-0.0778845	0.0176068	4.61734e-06	19.5677
	rs746764	T	-0.0915772	0.0193245	2.03999e-06	22.4573
	rs16966465	G	0.0743348	0.0165291	9.33202e-06	20.225
	rs2104588	T	0.105558	0.023773	8.12987e-06	19.7159
	rs11199734	A	0.0770209	0.0169462	7.00288e-06	20.6572
	rs7232121	G	0.0671292	0.014423	3.76013e-06	21.6628
	rs11685699	C	-0.141357	0.0295665	2.02552e-06	22.858
	rs9613013	G	0.0917591	0.0202697	6.10415e-06	20.493
	rs2495052	A	0.0838978	0.0188523	8.97142e-06	19.8049
	rs72815774	T	-0.176186	0.0393068	8.78291e-06	20.0913
	rs4968431	G	0.0640113	0.0144162	8.58441e-06	19.7156
	rs7976209	T	-0.0870786	0.0197951	7.28343e-06	19.3513
	rs12648235	T	0.0785902	0.0177676	7.39079e-06	19.5651
	rs1304512	G	0.0761593	0.0165885	5.29082e-06	21.0782
	rs7237249	C	-0.0823764	0.0182126	8.93303e-06	20.4579
RikenellaceaeRC9gutgroup	rs2900503	G	-0.172329	0.0326671	1.55282e-07	27.8289
	rs17582787	A	-0.157739	0.0339924	3.55377e-06	21.5335
	rs7113155	G	0.114423	0.0247798	5.26481e-06	21.322
	rs4270579	G	-0.118021	0.0271041	5.45647e-06	18.9605
	rs2998141	T	-0.136346	0.0293073	4.42373e-06	21.644
	rs4717843	G	-0.119376	0.0260548	4.7173e-06	20.9922
	rs9887954	G	-0.114849	0.0249013	4.80801e-06	21.2723
	rs7193937	G	0.124153	0.027741	6.18767e-06	20.0296
	rs80309088	G	0.17405	0.0383423	4.55642e-06	20.6059
	rs12501673	A	0.116395	0.0262253	6.28983e-06	19.6983
	rs17032291	T	-0.169579	0.0368251	6.61004e-06	21.2057
	rs2074881	T	-0.142236	0.032391	9.44772e-06	19.2828
	rs7712231	A	0.156284	0.0350462	7.97036e-06	19.8859
Romboutsia	rs61841503	G	0.092888	0.0171454	3.99597e-08	29.351
	rs10279978	A	-0.0622202	0.0127675	1.17009e-06	23.7492
	rs16843578	C	-0.0875276	0.0196779	5.08123e-06	19.7849
	rs77702691	A	-0.094406	0.0208544	7.36973e-06	20.4928
	rs75987356	G	-0.129578	0.0280454	6.70799e-06	21.3472
	rs75200530	T	-0.190644	0.0421065	5.06555e-06	20.4998
	rs9567264	C	0.0580018	0.0127495	5.75689e-06	20.6966
	rs34302036	A	0.0550261	0.0120835	5.87667e-06	20.7374
	rs7109293	A	0.0919112	0.0205738	6.98354e-06	19.9575
	rs114398731	G	-0.131039	0.0293815	7.95851e-06	19.8907
	rs28603357	T	-0.214911	0.0474739	8.52235e-06	20.4931
	rs11221428	T	-0.0726779	0.0158263	6.48646e-06	21.0885
	rs9389266	T	0.0722815	0.0162353	9.38461e-06	19.8213
	rs62504452	A	-0.0710048	0.0156654	4.65831e-06	20.5443
Roseburia	rs2034589	G	0.0629765	0.0123489	5.01161e-07	26.0076
	rs116270582	T	-0.153844	0.0329324	1.19525e-06	21.823
	rs2160994	T	0.0550687	0.0112481	9.6985e-07	23.969
	rs16910295	T	-0.0980434	0.020957	2.91111e-06	21.8867
	rs12740451	T	0.0697527	0.0153607	7.34264e-06	20.6205
	rs6445851	G	-0.0497336	0.0108158	3.52721e-06	21.1437
	rs9300744	C	-0.0588452	0.0126228	4.75118e-06	21.7326
	rs2943022	T	0.0493786	0.0106763	4.11408e-06	21.3911
	rs6930661	C	-0.0961587	0.0204975	2.47942e-06	22.0078
	rs4748237	G	0.0488326	0.0106404	4.67223e-06	21.0621
	rs147990086	A	-0.0578936	0.01324	8.92942e-06	19.1199
	rs329182	T	0.0690327	0.0152884	5.90142e-06	20.3885
	rs302266	T	-0.0777312	0.0172985	8.12587e-06	20.1917
	rs75326254	C	-0.104628	0.0230897	7.50204e-06	20.5332
	rs55858165	A	0.179284	0.0404954	9.98975e-06	19.6008
	rs57466170	C	0.0741405	0.0171601	8.30102e-06	18.6669
	rs78753150	A	0.0968739	0.0214067	9.98312e-06	20.4793
Ruminiclostridium5	rs243585	C	-0.0585939	0.0121017	1.32681e-06	23.443
	rs2286384	G	-0.0518814	0.0107482	1.43857e-06	23.2997
	rs79968837	A	-0.0950311	0.0193507	1.14623e-06	24.1177
	rs2482038	C	0.0518991	0.0108777	1.70314e-06	22.7639
	rs113753996	T	0.0820689	0.0174463	3.98895e-06	22.1285
	rs1492620	T	-0.0830505	0.0180073	3.52577e-06	21.271
	rs2791343	T	0.051717	0.0113369	5.53959e-06	20.8104
	rs10827477	A	-0.0547387	0.0115163	2.19177e-06	22.5922
	rs6121460	G	0.0932955	0.0199206	2.64107e-06	21.934
	rs2801960	C	0.0520975	0.0115111	6.20872e-06	20.4832
	rs8053158	A	-0.0740543	0.0159151	5.89806e-06	21.6512
	rs1223978	T	0.0484169	0.0108254	8.16186e-06	20.0034
	rs73002572	G	0.181548	0.0414078	8.8222e-06	19.2227
	rs2833828	G	0.0489617	0.0108702	6.81651e-06	20.2879
	rs4955951	A	-0.0713749	0.0165826	9.95519e-06	18.5261
Ruminiclostridium6	rs1756364	G	0.0999189	0.0197169	2.53654e-07	25.6815
	rs71414120	T	0.200894	0.0406434	1.07697e-06	24.4317
	rs61060922	T	0.15913	0.0322283	1.08647e-06	24.3796
	rs79968172	G	0.11614	0.0243083	1.66054e-06	22.8271
	rs77193512	A	0.0736533	0.0153163	1.29587e-06	23.1246
	rs11992182	A	0.0625299	0.0137876	4.64839e-06	20.5684
	rs72991535	T	0.135604	0.0295174	4.95367e-06	21.1051
	rs663262	T	-0.13498	0.0310715	3.39417e-06	18.872
	rs9555756	A	-0.0804138	0.0176692	7.10127e-06	20.7123
	rs792058	G	0.0554234	0.0125423	8.57953e-06	19.5268
	rs10829821	T	-0.097606	0.0216072	3.47141e-06	20.4058
	rs67479537	T	0.118994	0.026487	9.302e-06	20.183
	rs1871858	C	-0.105422	0.0237274	9.11606e-06	19.7404
	rs116969552	A	-0.166823	0.0376681	9.15949e-06	19.6139
	rs2548459	C	0.0554866	0.0122755	6.40206e-06	20.4315
	rs73176030	T	0.058665	0.013208	7.28883e-06	19.7282
	rs35362464	C	0.0720077	0.0165387	8.99138e-06	18.9564
Ruminiclostridium9	rs57665991	C	-0.0641507	0.0123339	2.07274e-07	27.0523
	rs12040548	G	0.0570422	0.0122359	3.14872e-06	21.733
	rs115044523	G	-0.0980026	0.0202616	2.37202e-06	23.3951
	rs12419854	T	-0.0727975	0.0155594	3.17992e-06	21.89
	rs6082461	A	0.0586425	0.0131004	4.86594e-06	20.0381
	rs113048721	C	0.0600735	0.0132737	4.10352e-06	20.4823
	rs918449	A	-0.0950908	0.0197177	2.55994e-06	23.2576
	rs73592673	A	-0.081629	0.0169515	2.13971e-06	23.1886
	rs79082720	C	0.0928576	0.0204871	6.46935e-06	20.5434
	rs74303178	T	0.0532742	0.0119274	7.91566e-06	19.9501
	rs13033315	T	0.0511195	0.0111418	5.68052e-06	21.0506
	rs9809789	C	-0.0717454	0.0159673	8.71968e-06	20.1894
	rs9522712	T	0.0699728	0.0154939	4.65962e-06	20.3956
	rs78191726	T	0.0944998	0.0210206	7.58287e-06	20.2103
	rs7137760	C	0.050797	0.0112182	7.06911e-06	20.5035
RuminococcaceaeNK4A214group	rs5994253	A	-0.0811302	0.0157621	2.35183e-07	26.4934
	rs136761	G	-0.0587521	0.0119155	8.15195e-07	24.3122
	rs11586410	G	-0.0863422	0.0169937	3.66276e-07	25.8149
	rs34576931	G	-0.0873312	0.0194886	4.71641e-06	20.0806
	rs114244418	C	-0.175266	0.0372779	3.59151e-06	22.1051
	rs4814689	C	-0.1083	0.0230708	4.5519e-06	22.036
	rs73158814	C	-0.109257	0.0227458	2.19798e-06	23.0726
	rs12731	A	-0.0527684	0.0115053	4.87237e-06	21.0353
	rs7573569	T	0.107739	0.0233638	3.23139e-06	21.2645
	rs147475196	A	-0.133769	0.0295196	4.72496e-06	20.5347
	rs62027366	T	0.0615389	0.0137612	6.58456e-06	19.9981
	rs12642039	T	-0.0553003	0.0119397	3.43005e-06	21.4519
	rs35559912	T	-0.0925071	0.0203674	4.89023e-06	20.6291
	rs13087692	T	0.0574623	0.012594	8.69224e-06	20.8181
	rs6681678	C	-0.100174	0.024	9.04931e-06	17.4216
	rs11241747	C	0.0533858	0.0120035	6.58971e-06	19.7806
RuminococcaceaeUCG002	rs77564310	A	-0.0713093	0.0140855	3.28614e-07	25.6298
	rs55793120	T	0.137396	0.027414	4.80674e-07	25.1191
	rs10927423	C	-0.0713617	0.0147712	8.49518e-07	23.3398
	rs67746927	C	-0.054237	0.0110357	9.17088e-07	24.1541
	rs116974815	C	-0.189731	0.0396566	2.02518e-06	22.8899
	rs7155595	C	0.0569929	0.0116986	1.14931e-06	23.734
	rs7120052	A	0.0624796	0.0135523	1.96895e-06	21.2544
	rs10916131	C	-0.069333	0.0146753	2.87497e-06	22.3205
	rs79016051	C	-0.0887747	0.0189424	2.33742e-06	21.9638
	rs12463378	A	-0.0522061	0.0112086	2.95523e-06	21.6938
	rs11750293	G	-0.0578304	0.0120512	1.76136e-06	23.0276
	rs2265670	C	-0.0512404	0.0109287	2.99166e-06	21.9831
	rs15256	C	0.0732376	0.016834	9.45659e-06	18.9275
	rs882348	A	-0.0799946	0.0178618	5.44852e-06	20.0572
	rs72874194	G	-0.0770289	0.016725	3.46664e-06	21.2118
	rs6793778	C	-0.0558706	0.0125258	9.81289e-06	19.8955
	rs7342369	C	-0.0527803	0.0116023	5.66121e-06	20.6944
	rs10964441	G	-0.14906	0.034486	7.45116e-06	18.6826
	rs11607472	A	-0.0780229	0.0176325	7.18671e-06	19.5802
	rs7249614	A	-0.0492778	0.0110807	9.07376e-06	19.7775
	rs76847269	A	0.163508	0.0356151	5.1719e-06	21.0771
	rs6542556	A	0.050974	0.011406	7.86123e-06	19.9724
	rs57079348	T	-0.076573	0.0172819	7.21822e-06	19.632
	rs56030423	G	-0.0982874	0.0216344	6.30385e-06	20.6398
	rs362417	G	-0.054863	0.0120984	7.80005e-06	20.5638
	rs113147300	A	-0.075842	0.0164562	7.6914e-06	21.2403
RuminococcaceaeUCG003	rs73341549	T	-0.169857	0.0318768	1.50953e-07	28.3935
	rs6759615	A	0.102523	0.0200204	7.86224e-07	26.2238
	rs646327	G	0.0586696	0.0118369	7.8318e-07	24.5667
	rs11613919	G	0.0727604	0.0155716	1.62509e-06	21.8334
	rs11243416	T	-0.0925653	0.0191203	1.66882e-06	23.4372
	rs16959793	A	-0.062527	0.0131259	2.21709e-06	22.6924
	rs4452755	A	-0.0634463	0.0134741	3.29335e-06	22.1725
	rs10490280	C	-0.0672094	0.0143309	4.15551e-06	21.9943
	rs4532474	G	0.0769231	0.017045	4.82127e-06	20.3667
	rs4629039	T	0.0553742	0.0122659	6.54355e-06	20.3804
	rs2523124	T	-0.0546625	0.0120823	5.7837e-06	20.4681
	rs3013089	G	-0.0551473	0.0120346	4.38133e-06	20.9984
	rs78720113	A	-0.115348	0.0249601	7.59261e-06	21.3566
	rs139730	G	-0.0577655	0.0130645	9.72112e-06	19.5503
RuminococcaceaeUCG004	rs6769553	A	0.0849743	0.0157451	7.91068e-08	29.1264
	rs12125734	G	0.133972	0.0257417	2.09428e-07	27.0865
	rs511258	G	-0.0757474	0.0162475	4.52052e-06	21.7352
	rs2248146	T	0.0689452	0.0153649	8.20001e-06	20.1348
	rs10976229	T	0.095976	0.0214554	7.04477e-06	20.0103
	rs7569771	A	-0.075914	0.0170308	8.11964e-06	19.8689
	rs872501	G	0.116125	0.025946	5.80805e-06	20.0313
	rs550351	A	0.078587	0.018003	9.43128e-06	19.055
	rs3800154	A	-0.0797959	0.0177639	6.11581e-06	20.1782
	rs11961899	G	-0.0707825	0.0161381	9.1802e-06	19.2374
	rs9818949	G	0.0859927	0.0188671	5.38832e-06	20.7735
	rs7123615	C	-0.0786157	0.0179592	7.09181e-06	19.1623
RuminococcaceaeUCG005	rs10950694	T	0.0577628	0.011412	4.298e-07	25.6196
	rs34781347	G	0.188685	0.0386484	6.04728e-07	23.8348
	rs12288512	A	0.066635	0.0144356	3.10278e-06	21.3078
	rs60081663	C	0.158082	0.0319586	9.28113e-07	24.4673
	rs114279581	A	-0.146604	0.0316034	3.21853e-06	21.5191
	rs12458218	T	0.0677322	0.0144525	2.41027e-06	21.9637
	rs35166120	C	-0.0686153	0.0146252	3.75403e-06	22.0109
	rs7555878	A	0.0586677	0.0125277	2.81022e-06	21.9307
	rs394449	A	0.0692909	0.0148712	2.59897e-06	21.71
	rs10873449	T	0.0654843	0.0143973	4.11169e-06	20.6876
	rs2893871	G	-0.073644	0.015548	3.53845e-06	22.435
	rs72776570	C	0.087067	0.0197179	5.35716e-06	19.4978
	rs898577	T	-0.123012	0.0286671	7.46313e-06	18.4132
	rs7449320	C	0.0599163	0.0130836	4.80776e-06	20.9717
	rs10937802	G	0.0755811	0.0168226	8.17353e-06	20.1855
	rs7586445	G	0.0782349	0.0176458	8.8145e-06	19.6571
	rs55793120	T	0.121548	0.0279546	7.37046e-06	18.9054
RuminococcaceaeUCG009	rs8009993	G	-0.135936	0.0244857	4.42176e-08	30.821
	rs1550196	G	0.130842	0.0262478	1.13288e-06	24.8488
	rs4708333	T	-0.084033	0.0174757	1.56246e-06	23.1223
	rs61779334	G	-0.138137	0.0292072	1.94241e-06	22.3687
	rs4079028	C	0.0915623	0.019936	3.28244e-06	21.0939
	rs2058609	A	0.0816464	0.017472	3.12485e-06	21.8369
	rs12508214	C	-0.0774649	0.0168937	4.75487e-06	21.0262
	rs9558661	T	-0.0897823	0.0200739	7.00847e-06	20.0041
	rs758191	T	0.17702	0.0375113	9.00992e-06	22.2699
	rs2192926	A	-0.089048	0.0192989	4.87746e-06	21.2904
	rs113006825	T	-0.0928893	0.0208035	7.97701e-06	19.937
	rs138460696	A	0.139274	0.0315794	9.80841e-06	19.4506
	rs6952765	G	0.0732099	0.0166777	8.13062e-06	19.2694
	rs78410648	A	0.120989	0.0277317	9.67203e-06	19.0344
RuminococcaceaeUCG010	rs35506912	G	-0.0693743	0.0147926	3.20918e-06	21.9943
	rs682403	A	-0.0588161	0.0124671	2.36537e-06	22.2566
	rs6958419	C	-0.0585718	0.0124994	2.84162e-06	21.9584
	rs2820282	A	-0.0592304	0.0125917	2.85385e-06	22.1269
	rs12597105	G	0.0670855	0.0144415	4.873e-06	21.5791
	rs7935775	A	-0.0631351	0.0137953	4.99423e-06	20.9448
	rs73218807	G	-0.166211	0.0367938	6.43033e-06	20.4065
	rs7441445	C	-0.05695	0.0126502	6.80187e-06	20.267
RuminococcaceaeUCG011	rs1416041	A	-0.182339	0.0339898	7.04419e-08	28.7781
	rs12724320	C	-0.120881	0.0249229	1.51986e-06	23.5243
	rs79113084	C	-0.152166	0.0317519	2.06123e-06	22.9664
	rs9729514	A	0.184934	0.0394616	2.36769e-06	21.9625
	rs2729556	C	-0.109097	0.0233699	3.18679e-06	21.7928
	rs10274562	C	0.110917	0.0244556	6.49607e-06	20.5704
	rs4490371	T	-0.111816	0.0248963	7.74624e-06	20.1717
	rs12636310	G	0.132725	0.0282037	2.81235e-06	22.1461
RuminococcaceaeUCG013	rs12781711	C	-0.0656129	0.0117477	2.55301e-08	31.1944
	rs12189346	G	0.0684961	0.014558	1.67955e-06	22.1374
	rs75088940	T	-0.0942968	0.0200713	2.55399e-06	22.0722
	rs16918863	A	0.111491	0.0240157	4.15503e-06	21.5522
	rs76973485	G	0.194976	0.0418213	3.3498e-06	21.7353
	rs12485353	G	-0.0607903	0.0130847	4.19379e-06	21.5844
	rs9565219	T	-0.0524592	0.0117701	8.72524e-06	19.8646
	rs1729063	G	-0.0533411	0.0120757	9.63581e-06	19.5121
	rs7784330	G	-0.0498329	0.0112066	8.1626e-06	19.7735
	rs11581881	C	0.0661211	0.0144736	4.72582e-06	20.8701
	rs2428106	C	-0.0490863	0.0109903	8.37605e-06	19.9482
	rs2730183	G	-0.0488692	0.0109907	8.43787e-06	19.7704
	rs9313055	T	0.105087	0.023446	9.54713e-06	20.0892
	rs12336782	T	-0.0856047	0.0189311	8.60305e-06	20.4477
	rs4385846	G	0.0598404	0.0131807	6.46209e-06	20.6117
RuminococcaceaeUCG014	rs115777838	T	-0.18835	0.0386643	4.62331e-07	23.7306
	rs72809222	T	0.0671775	0.0139838	2.41191e-06	23.078
	rs12638134	T	0.0582548	0.0119657	1.21144e-06	23.702
	rs56105232	G	0.139276	0.0299132	2.9128e-06	21.6783
	rs995642	C	0.060048	0.0126417	1.90222e-06	22.5625
	rs10941294	C	-0.122057	0.0260017	2.397e-06	22.0356
	rs79640386	T	-0.110863	0.0248098	8.73755e-06	19.9678
	rs439810	G	-0.0577127	0.0126675	7.04188e-06	20.7567
	rs10495392	C	-0.082486	0.0187194	9.96329e-06	19.4166
	rs62478832	T	-0.058129	0.012903	6.04427e-06	20.2956
	rs61898819	A	0.0607865	0.0138761	9.91789e-06	19.1903
	rs853612	A	-0.0528257	0.0119367	9.75451e-06	19.585
	rs73186226	G	-0.0993852	0.0216819	6.71749e-06	21.0112
	rs34402072	C	-0.0688023	0.0156083	9.80426e-06	19.431
	rs74060145	C	-0.115767	0.0254199	8.7051e-06	20.7406
	rs77627087	C	0.067562	0.0150103	7.42665e-06	20.2593
	rs17296933	C	-0.0829544	0.0185058	7.33724e-06	20.0939
	rs10791168	A	-0.0664624	0.0150069	9.76182e-06	19.6142
Ruminococcus1	rs10769159	G	-0.0640277	0.0110059	5.29128e-09	33.8441
	rs7117576	A	0.0829505	0.0170891	6.47979e-07	23.5612
	rs17781867	C	0.0999271	0.0211728	1.96335e-06	22.2746
	rs7583465	C	0.0527654	0.0112619	2.55613e-06	21.9521
	rs78613526	G	0.167497	0.0367639	5.11425e-06	20.7572
	rs78572139	G	0.125038	0.0279411	5.23105e-06	20.026
	rs3000856	T	-0.0709997	0.0162766	9.27669e-06	19.0277
	rs6493760	C	0.0535262	0.0115885	3.38363e-06	21.3345
	rs11783695	G	-0.0734114	0.0161398	4.72679e-06	20.6886
	rs10995816	C	-0.0762002	0.0174689	8.38258e-06	19.0275
	rs10167839	A	0.0519509	0.0116306	8.09254e-06	19.9516
	rs3819978	C	-0.11504	0.0260137	8.74133e-06	19.5566
	rs4849717	T	0.132764	0.0299816	8.82616e-06	19.6087
	rs6105066	T	-0.0607052	0.013425	5.05914e-06	20.4467
Ruminococcus2	rs78120384	A	-0.192815	0.0392045	3.31185e-07	24.1887
	rs12986628	C	0.0665937	0.0140168	2.14202e-06	22.5719
	rs7635831	G	0.0618344	0.0129031	1.98054e-06	22.9652
	rs2997412	A	-0.0568439	0.0122325	4.22116e-06	21.5943
	rs2368224	T	0.199648	0.0438453	3.6293e-06	20.7339
	rs4400279	A	0.0546114	0.0120077	5.79929e-06	20.6844
	rs58681734	A	0.0723875	0.0160787	4.18175e-06	20.2687
	rs1819812	G	0.0842356	0.0184893	5.28435e-06	20.7563
	rs12406309	A	-0.063193	0.0142275	9.78953e-06	19.7277
	rs2846589	G	0.0522093	0.0116382	7.58896e-06	20.1246
	rs55707116	C	0.0865521	0.0189141	8.00593e-06	20.9404
	rs75140805	T	0.0836825	0.0176445	3.95297e-06	22.4931
	rs4799823	C	0.0837001	0.0182263	5.40138e-06	21.0891
	rs61791565	T	-0.0523503	0.0117119	6.78933e-06	19.9795
	rs7693984	G	-0.102822	0.0235087	9.42134e-06	19.13
Ruminococcusgauvreauiigroup	rs2047242	A	-0.067603	0.0133738	2.46372e-07	25.552
	rs71386687	T	0.121037	0.02386	2.90761e-07	25.7333
	rs9870933	A	0.0621643	0.0126072	8.4912e-07	24.3135
	rs1391597	C	0.0590284	0.0124874	1.85964e-06	22.345
	rs431418	A	-0.094737	0.0210157	5.53667e-06	20.3213
	rs10931481	G	0.0610096	0.0130484	3.38211e-06	21.8615
	rs289410	G	-0.0654926	0.0139101	2.27464e-06	22.1678
	rs2105937	A	0.0580215	0.0127806	5.10352e-06	20.61
	rs2166943	A	0.0566974	0.0123497	5.27717e-06	21.0773
	rs12539819	C	0.110654	0.0240684	4.49375e-06	21.1367
	rs12079579	A	0.0955324	0.0213436	5.03725e-06	20.0339
	rs73802842	C	0.0736808	0.0169665	7.48026e-06	18.8593
	rs13188803	T	0.0709419	0.0156855	7.27559e-06	20.4554
Ruminococcusgnavusgroup	rs13163520	G	-0.127377	0.0233883	5.61015e-08	29.6611
	rs934940	A	-0.105045	0.0229588	2.73705e-06	20.9339
	rs9872758	T	0.0849233	0.0176643	1.66029e-06	23.1132
	rs2909242	C	-0.0909965	0.018351	7.40957e-07	24.5883
	rs3124783	A	-0.11599	0.0249099	2.6652e-06	21.6818
	rs62167033	T	0.185289	0.0396295	3.49529e-06	21.8606
	rs12989336	G	-0.0846861	0.0187936	7.11808e-06	20.305
	rs12136548	C	0.0901946	0.0196476	3.09631e-06	21.0738
	rs78399089	T	0.144445	0.0326618	6.62998e-06	19.558
	rs11597105	A	0.114673	0.0250653	6.94868e-06	20.9303
	rs11864644	T	-0.139804	0.0318253	5.0088e-06	19.2971
	rs4388134	C	-0.0904997	0.0203544	9.11637e-06	19.7686
Ruminococcustorquesgroup	rs35866622	T	-0.0612024	0.0109421	2.21337e-08	31.2848
	rs773123	T	0.0824005	0.0173862	1.58956e-06	22.4622
	rs10904297	A	-0.167804	0.0389812	2.68713e-06	18.5309
	rs8080469	G	0.0490727	0.0107036	3.49522e-06	21.0193
	rs77034621	T	-0.151553	0.0335878	6.06872e-06	20.3594
	rs73130967	A	0.0770375	0.0168264	3.70741e-06	20.9614
	rs1972694	T	-0.0614094	0.0137321	8.92829e-06	19.9986
	rs12434631	A	0.074697	0.0153401	2.77247e-06	23.7111
	rs4073731	T	0.0651948	0.0142221	4.0525e-06	21.0134
	rs13154778	T	0.0563358	0.0129526	7.15746e-06	18.917
	rs1475330	T	0.0523492	0.01182	8.13435e-06	19.6147
	rs10967781	C	0.0507994	0.0113322	8.36865e-06	20.0949
	rs8141465	A	0.0480778	0.0107442	9.64837e-06	20.0235
Sellimonas	rs13417181	T	0.166509	0.0337521	7.61748e-07	24.3374
	rs2371572	A	0.127349	0.0250862	4.46357e-07	25.7703
	rs113379006	T	-0.162759	0.0357025	7.20777e-06	20.7822
	rs2187447	A	0.243457	0.0527695	3.97806e-06	21.2852
	rs2016057	A	-0.125878	0.0256153	1.02698e-06	24.1489
	rs72553859	G	-0.150458	0.0332626	5.37687e-06	20.4606
	rs56203279	T	-0.124045	0.0269115	3.71999e-06	21.2463
	rs553697	T	-0.153767	0.0339099	6.12773e-06	20.5625
	rs7968030	A	-0.12711	0.0280617	5.56417e-06	20.5179
	rs4600608	A	-0.137152	0.0301702	4.94843e-06	20.6656
	rs41816	A	0.132201	0.0291087	8.39372e-06	20.6265
Senegalimassilia	rs11787826	C	0.081327	0.0171154	2.63466e-06	22.5785
	rs72887800	T	-0.0822462	0.0175721	2.41534e-06	21.9071
	rs7225245	G	0.079173	0.0170421	4.18017e-06	21.5828
	rs57512504	T	0.0819494	0.0172241	2.03318e-06	22.637
	rs10036909	C	0.185519	0.0400881	8.05438e-06	21.4165
	rs13383270	G	0.0774679	0.017084	6.03944e-06	20.5619
	rs1990708	A	-0.109619	0.0247785	8.90578e-06	19.5715
	rs2017373	C	0.0782258	0.0176841	9.50288e-06	19.5675
Slackia	rs8901	C	0.0934594	0.0186813	6.06998e-07	25.0283
	rs4492265	A	-0.0905757	0.0191658	2.40925e-06	22.3341
	rs16894137	C	-0.122792	0.0263047	2.71183e-06	21.7909
	rs112764253	T	0.194714	0.0411598	3.39569e-06	22.3793
	rs12440440	A	0.0901934	0.0190582	2.62872e-06	22.3967
	rs35156985	T	-0.155709	0.0348085	8.05947e-06	20.0105
	rs10409783	A	0.0950828	0.0211239	7.69592e-06	20.2607
	rs13339230	C	0.147055	0.0330635	7.42025e-06	19.7816
	rs58767323	G	-0.102833	0.0227077	4.59992e-06	20.5079
Streptococcus	rs11110281	T	-0.137519	0.0227398	2.58314e-09	36.5722
	rs4968759	A	-0.0515109	0.0112068	3.78116e-06	21.1268
	rs11764382	A	-0.0695345	0.0143671	1.28631e-06	23.424
	rs72739637	A	0.0959942	0.0193213	1.03307e-06	24.6842
	rs1918540	G	0.059639	0.0128148	2.44067e-06	21.6589
	rs17708276	A	-0.0793955	0.0170628	3.04096e-06	21.6518
	rs11720390	G	0.107024	0.0228121	3.59482e-06	22.0105
	rs395407	G	-0.0792781	0.0173697	4.36503e-06	20.8315
	rs10448310	A	-0.0517935	0.0111324	3.30706e-06	21.6459
	rs7916711	A	0.102891	0.0217362	2.71702e-06	22.4071
	rs71481756	T	0.0931048	0.0207949	6.51476e-06	20.0461
	rs2370083	G	-0.0816836	0.0185851	9.75245e-06	19.317
	rs10028567	C	-0.0921167	0.0191881	7.30343e-06	23.0469
	rs6806351	T	-0.0633829	0.0136647	4.93869e-06	21.515
	rs57646748	G	-0.0907696	0.0200344	5.4754e-06	20.527
	rs9903102	C	-0.0709483	0.0155275	4.17998e-06	20.8776
	rs6563952	G	0.0827344	0.0180035	5.82134e-06	21.1182
Subdoligranulum	rs12638227	G	-0.0557288	0.0108552	2.47707e-07	26.3562
	rs10065321	T	-0.0512828	0.0108105	2.10155e-06	22.5035
	rs4347804	A	0.166063	0.0357483	2.18405e-06	21.5792
	rs6555306	T	-0.0740777	0.0155463	2.80664e-06	22.705
	rs3761728	T	-0.0543458	0.0118866	3.86747e-06	20.9033
	rs2114677	C	-0.104176	0.0230829	2.71726e-06	20.3685
	rs75158211	T	-0.072343	0.015933	7.52162e-06	20.6156
	rs2171249	C	0.106744	0.0233213	4.50556e-06	20.9498
	rs35940633	G	-0.0511008	0.011001	4.21698e-06	21.5769
	rs76528319	G	-0.143279	0.0310662	7.41394e-06	21.2709
	rs1667315	G	0.0485017	0.0107452	6.72143e-06	20.3744
	rs76664262	T	0.0834078	0.0185357	4.87344e-06	20.2487
	rs10497836	C	-0.0524065	0.0118697	8.37954e-06	19.4934
	rs16962433	A	0.0855999	0.0189213	7.64534e-06	20.4665
Sutterella	rs13173038	A	-0.0718076	0.0151627	2.72984e-06	22.4278
	rs2321387	G	-0.0592876	0.0124509	1.86519e-06	22.6738
	rs7499539	A	0.0617478	0.0130998	2.35769e-06	22.2183
	rs62501473	G	0.0694233	0.0149416	5.51851e-06	21.588
	rs143438747	T	-0.145793	0.0306867	3.28021e-06	22.572
	rs9350083	T	-0.0593069	0.0133929	8.22778e-06	19.6091
	rs7638039	T	0.0645624	0.0143887	8.66397e-06	20.1335
	rs11591622	T	-0.0688382	0.0151375	6.49857e-06	20.68
	rs2613606	C	-0.0556794	0.0124117	7.2023e-06	20.1244
	rs1145877	A	-0.073548	0.0162413	7.19949e-06	20.5068
	rs607327	C	0.0578334	0.0129053	6.6306e-06	20.0827
	rs2050185	G	0.0575138	0.0128766	7.96955e-06	19.9499
Terrisporobacter	rs1883097	C	0.226399	0.0454642	4.15789e-07	24.7976
	rs2569953	A	-0.0775591	0.0174641	8.95009e-06	19.723
	rs7184125	T	0.091256	0.0205493	8.48103e-06	19.7209
	rs2872237	C	-0.0814505	0.0175943	3.97135e-06	21.431
	rs58405430	G	0.134617	0.0301177	7.9371e-06	19.9782
	rs7034891	G	-0.0799209	0.0173794	4.53776e-06	21.1472
Turicibacter	rs149744580	A	0.169883	0.0315478	7.00965e-08	28.9974
	rs4869133	G	0.131186	0.027197	2.55369e-06	23.2667
	rs12603364	T	0.110861	0.0225598	8.66598e-07	24.1482
	rs11054680	T	-0.104751	0.0226997	2.30977e-06	21.2949
	rs55756211	T	-0.115115	0.0240708	2.80533e-06	22.871
	rs61265175	G	-0.0858591	0.0185778	4.13678e-06	21.3592
	rs7199484	G	-0.0731428	0.0160172	5.76664e-06	20.8532
	rs11649454	G	0.0950891	0.0203433	3.26627e-06	21.8483
	rs2834977	T	-0.0959995	0.0208261	3.95588e-06	21.2482
	rs2952020	G	-0.0759019	0.0165764	5.63308e-06	20.9665
	rs11666533	C	-0.111689	0.0248436	7.37109e-06	20.2112
	rs4247078	C	0.0710377	0.0155221	5.46077e-06	20.9448
	rs2221441	G	0.0710364	0.015343	3.45667e-06	21.4358
	rs3734633	G	-0.120957	0.02683	5.31914e-06	20.3244
Tyzzerella3	rs67476743	T	0.132164	0.022208	3.74049e-09	35.4165
	rs17706273	T	-0.140368	0.0274708	5.87816e-07	26.1094
	rs7561370	T	0.131341	0.0286292	1.51605e-06	21.0466
	rs55799124	A	-0.11435	0.0238604	1.3355e-06	22.9677
	rs17809157	A	-0.163819	0.0336386	1.54133e-06	23.7167
	rs7019909	T	0.144156	0.0301626	1.7612e-06	22.8414
	rs75091807	G	-0.184966	0.0383029	1.70674e-06	23.3196
	rs4904512	T	-0.117151	0.0250306	3.09269e-06	21.9054
	rs7333521	T	-0.207191	0.0453121	4.87602e-06	20.9082
	rs112102233	A	-0.216348	0.0477575	6.17669e-06	20.5222
	rs1232220	G	-0.143869	0.031828	7.90792e-06	20.4323
	rs191093	G	0.159008	0.0353306	6.76393e-06	20.2552
	rs10898797	C	0.12238	0.0274683	8.85446e-06	19.85
	rs6920448	C	-0.141081	0.0305446	4.15376e-06	21.3337
Veillonella	rs2013594	T	-0.0720698	0.0155153	3.42129e-06	21.5767
	rs12679709	C	-0.0793499	0.0164818	1.77579e-06	23.1784
	rs742016	A	-0.0688571	0.0149769	4.65692e-06	21.1375
	rs1882878	A	-0.0768966	0.0163908	2.98089e-06	22.0096
	rs7645873	A	0.0761385	0.0164228	3.11802e-06	21.494
	rs55807413	A	0.107329	0.0237633	5.51435e-06	20.3996
	rs62376424	C	-0.0762216	0.0163499	3.65453e-06	21.7333
	rs7359080	C	-0.135391	0.030352	7.39902e-06	19.8978
	rs11141494	G	-0.0783421	0.0174393	9.74642e-06	20.1806
	rs6656807	A	0.0703062	0.0153954	5.49694e-06	20.8548
	rs11614532	G	0.0744538	0.0165214	7.12638e-06	20.3085
Victivallis	rs56349194	A	-0.158501	0.0315231	6.25748e-07	25.2818
	rs592514	T	-0.181449	0.0391678	2.60375e-06	21.4611
	rs911666	T	-0.118576	0.0263146	7.65252e-06	20.3048
	rs4764863	G	0.121561	0.0246058	8.2222e-07	24.4068
	rs12512543	A	-0.178036	0.0374344	2.5413e-06	22.619
	rs342302	A	-0.152754	0.0351572	8.15946e-06	18.878
	rs4895919	T	-0.116918	0.0247515	2.75199e-06	22.3128
	rs11899949	G	0.130568	0.0276239	2.7671e-06	22.341
	rs6445926	G	0.117031	0.0249764	2.95824e-06	21.9554
	rs173120	T	0.13381	0.0290127	7.65253e-06	21.2715
	rs2546432	T	-0.110803	0.0249655	9.93269e-06	19.6981
	rs1882775	A	-0.13827	0.031273	8.72833e-06	19.5488

## Sheet: Table S2
Table S2. MR analysis results between phylum of gut microbiota and endometriosis in FinnGen.
Bacterial taxa	Method	nSNP	OR(95%CI)	P	q-value		IVW			MR-Egger
							Cochran's Q	Pheterogeneity test		Cochran's Q	Pheterogeneity test	Egger_intercept	Ppleiotropy
Actinobacteria	Inverse variance weighted	14	0.88(0.70-1.10)	0.262913	0.862075		38.2629	0.000261934		31.9205	0.00142342	0.0439018	0.14851
	MR Egger	14	0.44(0.18-1.09)	0.099928	0.650556
	Weighted median	14	0.84(0.68-1.04)	0.117291	0.527811
	Simple mode	14	0.92(0.61-1.40)	0.701692	0.701692
	Weighted mode	14	0.83(0.55-1.27)	0.407305	0.636252
Bacteroidetes	Inverse variance weighted	10	1.05(0.88-1.25)	0.600237	0.862075		10.5055	0.311134		9.74639	0.283279	0.0115036	0.452669
	MR Egger	10	0.91(0.62-1.35)	0.650048	0.835841
	Weighted median	10	1.01(0.81-1.26)	0.912784	0.912784
	Simple mode	10	0.92(0.64-1.32)	0.67132	0.701692
	Weighted mode	10	0.90(0.66-1.23)	0.514357	0.636252
Cyanobacteria	Inverse variance weighted	8	1.14(0.98-1.33)	0.0900466	0.81042		12.2795	0.0917345		10.4306	0.107651	-0.0328478	0.342177
	MR Egger	8	1.49(0.87-2.55)	0.192393	0.650556
	Weighted median	8	1.24(1.05-1.46)	0.010914	0.0982264
	Simple mode	8	1.28(1.01-1.63)	0.0774386	0.696947
	Weighted mode	8	1.27(1.02-1.60)	0.0743704	0.636252
Euryarchaeota	Inverse variance weighted	11	0.99(0.91-1.08)	0.827399	0.862075		13.8365	0.18058		13.7008	0.133373	-0.00839935	0.77205
	MR Egger	11	1.05(0.71-1.57)	0.812671	0.835841
	Weighted median	11	1.02(0.92-1.13)	0.714068	0.912784
	Simple mode	11	1.06(0.91-1.23)	0.475563	0.701692
	Weighted mode	11	1.06(0.91-1.23)	0.471126	0.636252
Firmicutes	Inverse variance weighted	14	1.07(0.90-1.27)	0.41634	0.862075		22.9589	0.0421721		19.1077	0.0859616	0.0248155	0.145868
	MR Egger	14	0.79(0.51-1.20)	0.289136	0.650556
	Weighted median	14	1.10(0.91-1.33)	0.339093	0.762959
	Simple mode	14	1.09(0.79-1.51)	0.603572	0.701692
	Weighted mode	14	1.11(0.78-1.57)	0.565557	0.636252
Lentisphaerae	Inverse variance weighted	9	1.04(0.95-1.14)	0.3455	0.862075		5.61885	0.68984		5.38885	0.612622	0.0119696	0.646151
	MR Egger	9	0.96(0.69-1.35)	0.835841	0.835841
	Weighted median	9	1.07(0.95-1.21)	0.282066	0.762959
	Simple mode	9	1.10(0.91-1.33)	0.368722	0.701692
	Weighted mode	9	1.09(0.90-1.32)	0.386901	0.636252
Proteobacteria	Inverse variance weighted	12	1.02(0.85-1.21)	0.862075	0.862075		16.6753	0.117854		16.451	0.0874305	-0.00631992	0.719622
	MR Egger	12	1.11(0.67-1.85)	0.694341	0.835841
	Weighted median	12	1.05(0.84-1.30)	0.67798	0.912784
	Simple mode	12	1.14(0.77-1.68)	0.53706	0.701692
	Weighted mode	12	1.05(0.77-1.43)	0.757794	0.757794
Tenericutes	Inverse variance weighted	12	0.98(0.86-1.11)	0.758824	0.862075		13.1908	0.281041		11.3437	0.331377	0.0242055	0.230781
	MR Egger	12	0.75(0.49-1.15)	0.218708	0.650556
	Weighted median	12	0.99(0.83-1.18)	0.898254	0.912784
	Simple mode	12	1.17(0.84-1.63)	0.364608	0.701692
	Weighted mode	12	1.18(0.82-1.70)	0.387584	0.636252
Verrucomicrobia	Inverse variance weighted	12	1.04(0.93-1.17)	0.50203	0.862075		10.6128	0.476246		10.5037	0.397463	-0.00460106	0.7539
	MR Egger	12	1.09(0.80-1.50)	0.596308	0.835841
	Weighted median	12	0.95(0.80-1.13)	0.598083	0.912784
	Simple mode	12	0.89(0.67-1.19)	0.464349	0.701692
	Weighted mode	12	0.92(0.70-1.20)	0.536813	0.636252

## Sheet: Table S3
Table S3. MR analysis results between class of gut microbiota and endometriosis in FinnGen.
Bacterial taxa	Method	nSNP	OR(95%CI)	P	q-value		IVW			MR-Egger
							Cochran's Q	Pheterogeneity test		Cochran's Q	Pheterogeneity test	Egger_intercept	Ppleiotropy
Actinobacteria	Inverse variance weighted	14	1.00(0.85-1.17)	0.974854	0.974854		23.2536	0.0387316		16.7188	0.160486	0.0312898	0.0511833
	MR Egger	14	0.67(0.45-0.98)	0.0642574	0.637551
	Weighted median	14	1.04(0.87-1.26)	0.659649	0.98472
	Simple mode	14	1.06(0.78-1.45)	0.713867	0.972747
	Weighted mode	14	1.07(0.65-1.75)	0.79363	0.92699
Alphaproteobacteria	Inverse variance weighted	6	1.07(0.90-1.27)	0.467825	0.867227		6.90343	0.227922		6.88784	0.141935	-0.00306611	0.92877
	MR Egger	6	1.10(0.56-2.17)	0.795548	0.83056
	Weighted median	6	1.04(0.85-1.27)	0.695474	0.98472
	Simple mode	6	1.01(0.73-1.38)	0.963672	0.972747
	Weighted mode	6	1.04(0.79-1.38)	0.775807	0.92699
Bacilli	Inverse variance weighted	18	1.03(0.92-1.15)	0.62936	0.867227		13.4756	0.703813		13.2983	0.650835	0.00502492	0.679327
	MR Egger	18	0.97(0.70-1.33)	0.83056	0.83056
	Weighted median	18	1.03(0.87-1.21)	0.752627	0.98472
	Simple mode	18	0.98(0.72-1.31)	0.869612	0.972747
	Weighted mode	18	1.04(0.80-1.34)	0.776865	0.92699
Bacteroidia	Inverse variance weighted	12	1.03(0.89-1.21)	0.67111	0.867227		11.7457	0.383056		11.5088	0.319275	0.00599844	0.659707
	MR Egger	12	0.96(0.66-1.39)	0.81915	0.83056
	Weighted median	12	1.01(0.82-1.24)	0.930431	0.98472
	Simple mode	12	0.89(0.63-1.26)	0.534776	0.972747
	Weighted mode	12	0.88(0.65-1.20)	0.437185	0.92699
Betaproteobacteria	Inverse variance weighted	10	1.16(0.99-1.36)	0.0737108	0.867227		9.46396	0.395594		8.46584	0.389336	0.0174625	0.359901
	MR Egger	10	0.91(0.54-1.52)	0.728253	0.83056
	Weighted median	10	1.05(0.84-1.31)	0.669795	0.98472
	Simple mode	10	0.99(0.69-1.43)	0.96431	0.972747
	Weighted mode	10	1.01(0.74-1.38)	0.948957	0.948957
Clostridia	Inverse variance weighted	10	1.04(0.88-1.23)	0.671672	0.867227		10.109	0.341737		6.2838	0.615475	-0.04388	0.0862158
	MR Egger	10	2.00(1.02-3.93)	0.0796939	0.637551
	Weighted median	10	1.01(0.83-1.24)	0.89946	0.98472
	Simple mode	10	0.99(0.72-1.37)	0.972747	0.972747
	Weighted mode	10	1.04(0.79-1.37)	0.780528	0.92699
Coriobacteriia	Inverse variance weighted	14	0.96(0.80-1.15)	0.66137	0.867227		22.8127	0.0439795		22.5356	0.0319372	-0.0105063	0.70761
	MR Egger	14	1.11(0.51-2.41)	0.792514	0.83056
	Weighted median	14	0.97(0.80-1.19)	0.805117	0.98472
	Simple mode	14	0.91(0.63-1.31)	0.624736	0.972747
	Weighted mode	14	0.87(0.61-1.25)	0.465112	0.92699
Deltaproteobacteria	Inverse variance weighted	12	1.03(0.88-1.22)	0.690812	0.867227		14.7105	0.19614		14.2171	0.163318	-0.0150999	0.568873
	MR Egger	12	1.30(0.60-2.81)	0.524404	0.83056
	Weighted median	12	1.09(0.88-1.35)	0.421489	0.98472
	Simple mode	12	1.20(0.80-1.81)	0.392335	0.972747
	Weighted mode	12	1.18(0.80-1.75)	0.420367	0.92699
Erysipelotrichia	Inverse variance weighted	13	0.91(0.78-1.05)	0.192127	0.867227		8.46503	0.747817		7.84554	0.72707	-0.0157104	0.447864
	MR Egger	13	1.16(0.61-2.22)	0.651444	0.83056
	Weighted median	13	0.87(0.71-1.06)	0.17396	0.98472
	Simple mode	13	0.82(0.60-1.11)	0.225015	0.972747
	Weighted mode	13	0.83(0.61-1.12)	0.237671	0.92699
Gammaproteobacteria	Inverse variance weighted	7	1.02(0.77-1.33)	0.908774	0.969359		12.4592	0.0524753		12.2447	0.0315839	0.010657	0.7792
	MR Egger	7	0.89(0.34-2.31)	0.813423	0.83056
	Weighted median	7	1.03(0.79-1.34)	0.852604	0.98472
	Simple mode	7	1.02(0.71-1.47)	0.917927	0.972747
	Weighted mode	7	1.03(0.74-1.43)	0.869053	0.92699
Lentisphaeria	Inverse variance weighted	8	1.03(0.93-1.13)	0.572088	0.867227		4.74364	0.691214		4.43235	0.61838	0.0136771	0.597074
	MR Egger	8	0.94(0.67-1.31)	0.719387	0.83056
	Weighted median	8	1.02(0.91-1.15)	0.71012	0.98472
	Simple mode	8	1.04(0.86-1.27)	0.680468	0.972747
	Weighted mode	8	1.05(0.87-1.27)	0.623368	0.92699
Melainabacteria	Inverse variance weighted	10	0.97(0.88-1.08)	0.629395	0.867227		10.4964	0.31181		9.34937	0.313686	-0.0173829	0.350842
	MR Egger	10	1.13(0.83-1.55)	0.45967	0.83056
	Weighted median	10	0.98(0.85-1.12)	0.725244	0.98472
	Simple mode	10	0.91(0.71-1.17)	0.486282	0.972747
	Weighted mode	10	0.91(0.70-1.19)	0.500301	0.92699
Methanobacteria	Inverse variance weighted	9	0.98(0.90-1.07)	0.676884	0.867227		6.68949	0.570475		5.81474	0.561541	0.0247995	0.380777
	MR Egger	9	0.85(0.61-1.17)	0.345919	0.83056
	Weighted median	9	1.00(0.89-1.12)	0.98472	0.98472
	Simple mode	9	1.05(0.87-1.26)	0.638566	0.972747
	Weighted mode	9	1.06(0.88-1.27)	0.559169	0.92699
Mollicutes	Inverse variance weighted	12	0.98(0.86-1.11)	0.758824	0.867227		13.1908	0.281041		11.3437	0.331377	0.0242055	0.230781
	MR Egger	12	0.75(0.49-1.15)	0.218708	0.83056
	Weighted median	12	0.99(0.83-1.18)	0.896749	0.98472
	Simple mode	12	1.17(0.84-1.63)	0.362056	0.972747
	Weighted mode	12	1.18(0.82-1.70)	0.384095	0.92699
Negativicutes	Inverse variance weighted	12	1.07(0.86-1.34)	0.530033	0.867227		24.7684	0.00985535		24.5531	0.00626006	-0.00766014	0.773217
	MR Egger	12	1.21(0.54-2.69)	0.656835	0.83056
	Weighted median	12	1.15(0.93-1.44)	0.20178	0.98472
	Simple mode	12	1.23(0.76-1.99)	0.408939	0.972747
	Weighted mode	12	1.27(0.82-1.98)	0.310212	0.92699
Verrucomicrobiae	Inverse variance weighted	11	1.02(0.90-1.16)	0.714334	0.867227		5.73748	0.836815		5.5985	0.779332	0.00628006	0.717923
	MR Egger	11	0.95(0.62-1.44)	0.809649	0.83056
	Weighted median	11	0.98(0.83-1.16)	0.816764	0.98472
	Simple mode	11	0.99(0.77-1.29)	0.966791	0.972747
	Weighted mode	11	0.97(0.78-1.22)	0.82918	0.92699

## Sheet: Table S4
Table S4. MR analysis results between order of gut microbiota and endometriosis in FinnGen.
Bacterial taxa	Method	nSNP	OR(95%CI)	P	q-value		IVW			MR-Egger
							Cochran's Q	Pheterogeneity test		Cochran's Q	Pheterogeneity test	Egger_intercept	Ppleiotropy
Actinomycetales	Inverse variance weighted	4	1.01(0.87-1.18)	0.884004	0.884004		1.95854	0.581057		1.74507	0.417891	0.00960198	0.689453
	MR Egger	4	0.94(0.67-1.33)	0.763706	0.862264
	Weighted median	4	0.96(0.80-1.15)	0.632446	0.984839
	Simple mode	4	0.97(0.74-1.28)	0.862493	0.98752
	Weighted mode	4	0.96(0.78-1.17)	0.68408	0.977258
Bacillales	Inverse variance weighted	8	1.07(0.99-1.16)	0.0702166	0.468111		4.32753	0.741374		3.2916	0.771458	0.0245446	0.348041
	MR Egger	8	0.92(0.67-1.26)	0.611347	0.862264
	Weighted median	8	1.06(0.96-1.17)	0.240454	0.757282
	Simple mode	8	1.06(0.90-1.25)	0.536295	0.98392
	Weighted mode	8	1.06(0.90-1.24)	0.527127	0.937613
Bacteroidales	Inverse variance weighted	12	1.03(0.89-1.21)	0.67111	0.884004		11.7457	0.383056		11.5088	0.319275	0.00599844	0.659707
	MR Egger	12	0.96(0.66-1.39)	0.81915	0.862264
	Weighted median	12	1.01(0.82-1.25)	0.931359	0.984839
	Simple mode	12	0.89(0.63-1.27)	0.536552	0.98392
	Weighted mode	12	0.88(0.64-1.20)	0.438642	0.937613
Bifidobacteriales	Inverse variance weighted	11	0.98(0.83-1.16)	0.858321	0.884004		17.9446	0.0559047		7.92783	0.541436	0.0478474	0.0114589
	MR Egger	11	0.53(0.35-0.79)	0.0130127	0.260255
	Weighted median	11	0.98(0.81-1.20)	0.877372	0.984839
	Simple mode	11	1.28(0.89-1.84)	0.205541	0.98392
	Weighted mode	11	1.02(0.62-1.68)	0.936615	0.98627
Burkholderiales	Inverse variance weighted	10	1.21(1.02-1.42)	0.0267934	0.287336		10.2793	0.328355		8.51923	0.384459	0.0231717	0.234548
	MR Egger	10	0.88(0.53-1.46)	0.633988	0.862264
	Weighted median	10	1.11(0.89-1.39)	0.340777	0.757282
	Simple mode	10	0.98(0.66-1.45)	0.927594	0.98752
	Weighted mode	10	1.01(0.73-1.40)	0.96243	0.98627
Clostridiales	Inverse variance weighted	11	0.96(0.79-1.18)	0.71945	0.884004		16.8601	0.0775165		12.8141	0.171198	-0.042844	0.126127
	MR Egger	11	1.83(0.85-3.93)	0.15726	0.862264
	Weighted median	11	1.00(0.81-1.25)	0.970683	0.984839
	Simple mode	11	0.98(0.68-1.42)	0.915906	0.98752
	Weighted mode	11	1.04(0.77-1.41)	0.813084	0.982144
Coriobacteriales	Inverse variance weighted	14	0.96(0.80-1.15)	0.66137	0.884004		22.8127	0.0439795		22.5356	0.0319372	-0.0105063	0.70761
	MR Egger	14	1.11(0.51-2.41)	0.792514	0.862264
	Weighted median	14	0.97(0.79-1.20)	0.808414	0.984839
	Simple mode	14	0.91(0.65-1.28)	0.602275	0.98392
	Weighted mode	14	0.87(0.62-1.23)	0.451067	0.937613
Desulfovibrionales	Inverse variance weighted	11	1.04(0.88-1.23)	0.641993	0.884004		12.3678	0.261192		12.2452	0.199837	-0.00734637	0.77081
	MR Egger	11	1.16(0.55-2.44)	0.701764	0.862264
	Weighted median	11	1.06(0.85-1.32)	0.604131	0.984839
	Simple mode	11	1.11(0.76-1.63)	0.602386	0.98392
	Weighted mode	11	1.11(0.79-1.56)	0.557346	0.937613
Enterobacteriales	Inverse variance weighted	7	0.95(0.80-1.14)	0.592857	0.884004		3.87667	0.693362		3.45219	0.630634	0.0258546	0.543465
	MR Egger	7	0.67(0.23-1.95)	0.497164	0.862264
	Weighted median	7	0.97(0.78-1.21)	0.791818	0.984839
	Simple mode	7	1.00(0.71-1.41)	0.98752	0.98752
	Weighted mode	7	1.00(0.73-1.37)	0.98627	0.98627
Erysipelotrichales	Inverse variance weighted	13	0.91(0.78-1.05)	0.192127	0.884004		8.46503	0.747817		7.84554	0.72707	-0.0157104	0.447864
	MR Egger	13	1.16(0.61-2.22)	0.651444	0.862264
	Weighted median	13	0.87(0.72-1.05)	0.154054	0.757282
	Simple mode	13	0.82(0.61-1.10)	0.215228	0.98392
	Weighted mode	13	0.83(0.61-1.12)	0.248019	0.937613
Gastranaerophilales	Inverse variance weighted	9	1.04(0.93-1.15)	0.523668	0.884004		8.93807	0.347547		8.84649	0.263866	0.00527872	0.795541
	MR Egger	9	0.99(0.71-1.39)	0.959018	0.959018
	Weighted median	9	0.99(0.86-1.14)	0.893223	0.984839
	Simple mode	9	0.98(0.77-1.26)	0.899216	0.98752
	Weighted mode	9	0.97(0.74-1.26)	0.817915	0.982144
Lactobacillales	Inverse variance weighted	15	1.03(0.91-1.17)	0.639203	0.884004		11.5879	0.639358		11.3412	0.582255	0.00613292	0.627711
	MR Egger	15	0.95(0.68-1.33)	0.785335	0.862264
	Weighted median	15	1.09(0.91-1.31)	0.330296	0.757282
	Simple mode	15	0.85(0.60-1.18)	0.3432	0.98392
	Weighted mode	15	1.10(0.82-1.49)	0.535942	0.937613
Methanobacteriales	Inverse variance weighted	9	0.98(0.90-1.07)	0.676884	0.884004		6.68949	0.570475		5.81474	0.561541	0.0247995	0.380777
	MR Egger	9	0.85(0.61-1.17)	0.345919	0.862264
	Weighted median	9	1.00(0.89-1.12)	0.984839	0.984839
	Simple mode	9	1.05(0.86-1.27)	0.654277	0.98392
	Weighted mode	9	1.06(0.88-1.27)	0.562568	0.937613
MollicutesRF9	Inverse variance weighted	12	1.02(0.89-1.17)	0.767595	0.884004		15.4114	0.164425		13.0458	0.221121	0.0218186	0.207837
	MR Egger	12	0.79(0.54-1.17)	0.268664	0.862264
	Weighted median	12	1.08(0.92-1.27)	0.334959	0.757282
	Simple mode	12	1.14(0.84-1.56)	0.41361	0.98392
	Weighted mode	12	1.13(0.82-1.55)	0.479752	0.937613
NB1n	Inverse variance weighted	12	1.02(0.94-1.10)	0.638103	0.884004		10.7263	0.466471		10.1047	0.431358	0.0150423	0.451025
	MR Egger	12	0.90(0.65-1.24)	0.533431	0.862264
	Weighted median	12	1.07(0.97-1.19)	0.184622	0.757282
	Simple mode	12	1.11(0.91-1.35)	0.321761	0.98392
	Weighted mode	12	1.10(0.91-1.33)	0.342209	0.937613
Pasteurellales	Inverse variance weighted	13	1.01(0.92-1.11)	0.859579	0.884004		13.6254	0.325268		13.0896	0.287509	0.00853556	0.516065
	MR Egger	13	0.95(0.77-1.17)	0.618159	0.862264
	Weighted median	13	0.94(0.83-1.06)	0.30475	0.757282
	Simple mode	13	0.95(0.77-1.16)	0.607902	0.98392
	Weighted mode	13	0.94(0.78-1.14)	0.54075	0.937613
Rhodospirillales	Inverse variance weighted	13	0.90(0.82-0.99)	0.0287336	0.287336		9.64774	0.646833		8.84989	0.635746	-0.0168206	0.390862
	MR Egger	13	1.06(0.73-1.54)	0.766313	0.862264
	Weighted median	13	0.87(0.76-0.99)	0.0388692	0.757282
	Simple mode	13	0.85(0.66-1.09)	0.225522	0.98392
	Weighted mode	13	0.84(0.67-1.07)	0.190406	0.937613
Selenomonadales	Inverse variance weighted	12	1.07(0.86-1.34)	0.530033	0.884004		24.7684	0.00985535		24.5531	0.00626006	-0.00766014	0.773217
	MR Egger	12	1.21(0.54-2.69)	0.656835	0.862264
	Weighted median	12	1.15(0.91-1.47)	0.238915	0.757282
	Simple mode	12	1.23(0.78-1.94)	0.385486	0.98392
	Weighted mode	12	1.27(0.83-1.95)	0.291343	0.937613
Verrucomicrobiales	Inverse variance weighted	11	1.02(0.90-1.16)	0.714334	0.884004		5.73748	0.836815		5.5985	0.779332	0.00628006	0.717923
	MR Egger	11	0.95(0.62-1.44)	0.809649	0.862264
	Weighted median	11	0.98(0.83-1.16)	0.814183	0.984839
	Simple mode	11	0.99(0.79-1.25)	0.962015	0.98752
	Weighted mode	11	0.97(0.77-1.23)	0.834823	0.982144
Victivallales	Inverse variance weighted	8	1.03(0.93-1.13)	0.572088	0.884004		4.74364	0.691214		4.43235	0.61838	0.0136771	0.597074
	MR Egger	8	0.94(0.67-1.31)	0.719387	0.862264
	Weighted median	8	1.02(0.91-1.15)	0.711482	0.984839
	Simple mode	8	1.04(0.85-1.28)	0.688744	0.98392
	Weighted mode	8	1.05(0.87-1.26)	0.618165	0.951023

## Sheet: Table S5
Table S5. MR analysis results between family of gut microbiota and endometriosis in FinnGen.
Bacterial taxa	Method	nSNP	OR(95%CI)	P	q-value		IVW			MR-Egger
							Cochran's Q	Pheterogeneity test		Cochran's Q	Pheterogeneity test	Egger_intercept	Ppleiotropy
Acidaminococcaceae	Inverse variance weighted	7	0.94(0.78-1.12)	0.471397	0.857596		9.21164	0.162021		7.25215	0.202553	0.0308792	0.297566
	MR Egger	7	0.70(0.41-1.18)	0.237316	0.90982
	Weighted median	7	0.88(0.72-1.08)	0.213282	0.703088
	Simple mode	7	0.88(0.63-1.22)	0.475947	0.987077
	Weighted mode	7	0.87(0.64-1.18)	0.41728	0.914642
Actinomycetaceae	Inverse variance weighted	4	1.01(0.87-1.18)	0.883433	0.89336		1.95832	0.581102		1.74672	0.417546	0.00954461	0.690682
	MR Egger	4	0.94(0.67-1.33)	0.765272	0.90982
	Weighted median	4	0.96(0.79-1.16)	0.647617	0.894489
	Simple mode	4	0.97(0.75-1.27)	0.849982	0.987077
	Weighted mode	4	0.96(0.79-1.16)	0.674241	0.91951
Alcaligenaceae	Inverse variance weighted	11	0.93(0.73-1.18)	0.535997	0.857596		23.2429	0.0098845		22.8303	0.00658893	-0.01487	0.69612
	MR Egger	11	1.17(0.37-3.63)	0.797283	0.90982
	Weighted median	11	0.97(0.76-1.24)	0.789796	0.894489
	Simple mode	11	0.94(0.60-1.47)	0.800027	0.987077
	Weighted mode	11	0.97(0.63-1.49)	0.893255	0.956502
Bacteroidaceae	Inverse variance weighted	8	0.84(0.67-1.05)	0.131516	0.683746		11.4164	0.121459		11.2883	0.0798644	0.0107219	0.80287
	MR Egger	8	0.71(0.20-2.53)	0.620782	0.90982
	Weighted median	8	0.86(0.68-1.10)	0.23152	0.703088
	Simple mode	8	0.85(0.62-1.16)	0.346077	0.987077
	Weighted mode	8	0.85(0.62-1.16)	0.329954	0.914642
BacteroidalesS24.7group	Inverse variance weighted	8	1.03(0.87-1.22)	0.709303	0.878724		14.7809	0.0389126		14.6279	0.0233567	0.00898203	0.81055
	MR Egger	8	0.94(0.46-1.94)	0.881388	0.90982
	Weighted median	8	1.06(0.90-1.25)	0.498039	0.86246
	Simple mode	8	1.15(0.87-1.53)	0.357549	0.987077
	Weighted mode	8	1.12(0.87-1.42)	0.413094	0.914642
Bifidobacteriaceae	Inverse variance weighted	11	0.98(0.83-1.16)	0.858321	0.89336		17.9446	0.0559047		7.92783	0.541436	0.0478474	0.0114589
	MR Egger	11	0.53(0.35-0.79)	0.0130127	0.416407
	Weighted median	11	0.98(0.80-1.20)	0.880418	0.939113
	Simple mode	11	1.28(0.93-1.78)	0.16492	0.987077
	Weighted mode	11	1.02(0.66-1.57)	0.926612	0.956502
Christensenellaceae	Inverse variance weighted	11	1.04(0.88-1.24)	0.640583	0.878724		21.4321	0.0182739		18.8681	0.0263381	0.0157842	0.297451
	MR Egger	11	0.89(0.64-1.24)	0.499392	0.90982
	Weighted median	11	0.94(0.79-1.13)	0.524696	0.86246
	Simple mode	11	1.19(0.78-1.82)	0.439168	0.987077
	Weighted mode	11	0.92(0.73-1.15)	0.46125	0.914642
Clostridiaceae1	Inverse variance weighted	10	0.99(0.83-1.18)	0.89336	0.89336		14.3511	0.110374		13.4381	0.0976373	0.014784	0.482056
	MR Egger	10	0.82(0.48-1.40)	0.482067	0.90982
	Weighted median	10	0.89(0.74-1.08)	0.241687	0.703088
	Simple mode	10	0.88(0.65-1.18)	0.410578	0.987077
	Weighted mode	10	0.84(0.64-1.11)	0.251868	0.914642
ClostridialesvadinBB60group	Inverse variance weighted	15	0.86(0.78-0.95)	0.00282336	0.0903477		12.6304	0.55581		11.7535	0.547956	-0.0118415	0.366114
	MR Egger	15	0.97(0.74-1.27)	0.828396	0.90982
	Weighted median	15	0.86(0.75-0.99)	0.0405363	0.64858
	Simple mode	15	0.84(0.66-1.07)	0.175358	0.987077
	Weighted mode	15	0.87(0.71-1.06)	0.187033	0.914642
Coriobacteriaceae	Inverse variance weighted	14	0.96(0.80-1.15)	0.66137	0.878724		22.8127	0.0439795		22.5356	0.0319372	-0.0105063	0.70761
	MR Egger	14	1.11(0.51-2.41)	0.792514	0.90982
	Weighted median	14	0.97(0.80-1.19)	0.806738	0.894489
	Simple mode	14	0.91(0.64-1.29)	0.611267	0.987077
	Weighted mode	14	0.87(0.62-1.22)	0.443777	0.914642
Defluviitaleaceae	Inverse variance weighted	11	0.99(0.88-1.10)	0.794406	0.89336		8.2404	0.605368		7.63783	0.571015	-0.0151916	0.457512
	MR Egger	11	1.14(0.78-1.66)	0.52215	0.90982
	Weighted median	11	1.02(0.88-1.19)	0.758709	0.894489
	Simple mode	11	1.06(0.83-1.36)	0.651814	0.987077
	Weighted mode	11	1.07(0.83-1.37)	0.633714	0.91951
Desulfovibrionaceae	Inverse variance weighted	9	1.07(0.88-1.29)	0.495643	0.857596		11.1023	0.195971		11.0726	0.135484	-0.00391164	0.894897
	MR Egger	9	1.13(0.49-2.60)	0.7818	0.90982
	Weighted median	9	1.13(0.89-1.44)	0.328801	0.751545
	Simple mode	9	1.16(0.78-1.72)	0.493668	0.987077
	Weighted mode	9	1.15(0.78-1.69)	0.498152	0.914642
Enterobacteriaceae	Inverse variance weighted	7	0.95(0.80-1.14)	0.592857	0.878724		3.87667	0.693362		3.45219	0.630634	0.0258546	0.543465
	MR Egger	7	0.67(0.23-1.95)	0.497164	0.90982
	Weighted median	7	0.97(0.77-1.22)	0.797701	0.894489
	Simple mode	7	1.00(0.72-1.40)	0.987077	0.987077
	Weighted mode	7	1.00(0.73-1.38)	0.986568	0.986568
Erysipelotrichaceae	Inverse variance weighted	13	0.91(0.78-1.05)	0.192127	0.683746		8.46503	0.747817		7.84554	0.72707	-0.0157104	0.447864
	MR Egger	13	1.16(0.61-2.22)	0.651444	0.90982
	Weighted median	13	0.87(0.71-1.06)	0.170702	0.703088
	Simple mode	13	0.82(0.60-1.12)	0.240588	0.987077
	Weighted mode	13	0.83(0.61-1.13)	0.253885	0.914642
FamilyXI	Inverse variance weighted	8	0.96(0.87-1.05)	0.385057	0.857596		10.4379	0.165088		7.54981	0.272974	0.0556686	0.180553
	MR Egger	8	0.63(0.37-1.09)	0.15113	0.90982
	Weighted median	8	0.94(0.84-1.04)	0.2105	0.703088
	Simple mode	8	0.92(0.76-1.10)	0.386151	0.987077
	Weighted mode	8	0.92(0.78-1.09)	0.383913	0.914642
FamilyXIII	Inverse variance weighted	7	1.09(0.89-1.32)	0.406749	0.857596		1.69642	0.945397		1.46857	0.916668	-0.0116279	0.653261
	MR Egger	7	1.29(0.62-2.69)	0.526251	0.90982
	Weighted median	7	1.03(0.80-1.33)	0.801724	0.894489
	Simple mode	7	1.03(0.74-1.44)	0.859233	0.987077
	Weighted mode	7	1.03(0.72-1.46)	0.882983	0.956502
Lachnospiraceae	Inverse variance weighted	16	0.98(0.86-1.13)	0.806971	0.89336		12.4379	0.64563		12.3131	0.581176	0.00511322	0.729178
	MR Egger	16	0.91(0.56-1.46)	0.689092	0.90982
	Weighted median	16	0.99(0.82-1.20)	0.910572	0.939945
	Simple mode	16	1.06(0.74-1.53)	0.755341	0.987077
	Weighted mode	16	1.09(0.77-1.54)	0.634556	0.91951
Lactobacillaceae	Inverse variance weighted	8	1.05(0.91-1.21)	0.526999	0.857596		13.6713	0.0573461		11.9765	0.0624942	-0.0216056	0.392367
	MR Egger	8	1.23(0.85-1.76)	0.315602	0.90982
	Weighted median	8	1.14(0.99-1.32)	0.0676033	0.703088
	Simple mode	8	1.17(0.97-1.41)	0.146794	0.987077
	Weighted mode	8	1.17(0.99-1.37)	0.101755	0.914642
Methanobacteriaceae	Inverse variance weighted	9	0.98(0.90-1.07)	0.676884	0.878724		6.68949	0.570475		5.81474	0.561541	0.0247995	0.380777
	MR Egger	9	0.85(0.61-1.17)	0.345919	0.90982
	Weighted median	9	1.00(0.89-1.12)	0.985237	0.985237
	Simple mode	9	1.05(0.87-1.26)	0.643965	0.987077
	Weighted mode	9	1.06(0.89-1.26)	0.543069	0.914642
Oxalobacteraceae	Inverse variance weighted	14	0.91(0.85-0.98)	0.0136161	0.217858		12.502	0.486971		12.0119	0.444721	0.0134251	0.49746
	MR Egger	14	0.83(0.63-1.10)	0.213341	0.90982
	Weighted median	14	0.95(0.85-1.05)	0.318596	0.751545
	Simple mode	14	1.00(0.84-1.19)	0.98315	0.987077
	Weighted mode	14	0.99(0.83-1.18)	0.910662	0.956502
Pasteurellaceae	Inverse variance weighted	13	1.01(0.92-1.11)	0.859579	0.89336		13.6254	0.325268		13.0896	0.287509	0.00853556	0.516065
	MR Egger	13	0.95(0.77-1.17)	0.618159	0.90982
	Weighted median	13	0.94(0.82-1.07)	0.32726	0.751545
	Simple mode	13	0.95(0.77-1.17)	0.620296	0.987077
	Weighted mode	13	0.94(0.78-1.13)	0.534569	0.914642
Peptococcaceae	Inverse variance weighted	9	0.96(0.84-1.09)	0.489877	0.857596		8.47787	0.388234		8.38001	0.30028	-0.00493968	0.783224
	MR Egger	9	1.01(0.69-1.46)	0.975616	0.975616
	Weighted median	9	0.95(0.80-1.12)	0.539038	0.86246
	Simple mode	9	0.99(0.76-1.29)	0.943581	0.987077
	Weighted mode	9	0.95(0.74-1.21)	0.689633	0.91951
Peptostreptococcaceae	Inverse variance weighted	13	1.04(0.93-1.17)	0.478345	0.857596		9.63578	0.647879		8.48105	0.669673	-0.0115522	0.305568
	MR Egger	13	1.19(0.91-1.55)	0.228054	0.90982
	Weighted median	13	1.07(0.91-1.26)	0.400222	0.853806
	Simple mode	13	1.10(0.81-1.48)	0.559043	0.987077
	Weighted mode	13	1.08(0.80-1.45)	0.635163	0.91951
Porphyromonadaceae	Inverse variance weighted	9	1.27(1.03-1.56)	0.027166	0.289771		10.2653	0.246896		9.42469	0.223585	-0.0225023	0.455365
	MR Egger	9	1.84(0.71-4.80)	0.249733	0.90982
	Weighted median	9	1.06(0.80-1.39)	0.70091	0.894489
	Simple mode	9	1.03(0.67-1.57)	0.902819	0.987077
	Weighted mode	9	1.03(0.69-1.53)	0.896779	0.956502
Prevotellaceae	Inverse variance weighted	16	1.09(0.97-1.24)	0.156798	0.683746		17.3501	0.298368		17.3477	0.238124	-0.000740018	0.965001
	MR Egger	16	1.11(0.69-1.77)	0.681907	0.90982
	Weighted median	16	1.11(0.95-1.31)	0.185169	0.703088
	Simple mode	16	1.14(0.85-1.53)	0.394221	0.987077
	Weighted mode	16	1.12(0.85-1.47)	0.43223	0.914642
Rhodospirillaceae	Inverse variance weighted	14	0.91(0.83-1.00)	0.0478595	0.382876		10.4003	0.660922		9.96367	0.619148	-0.0128389	0.521258
	MR Egger	14	1.03(0.70-1.51)	0.878258	0.90982
	Weighted median	14	0.91(0.80-1.04)	0.170003	0.703088
	Simple mode	14	0.90(0.71-1.13)	0.363935	0.987077
	Weighted mode	14	0.87(0.70-1.09)	0.24303	0.914642
Rikenellaceae	Inverse variance weighted	16	0.95(0.84-1.08)	0.472192	0.857596		16.0354	0.379701		14.5861	0.407017	-0.0165347	0.257883
	MR Egger	16	1.19(0.81-1.75)	0.395204	0.90982
	Weighted median	16	0.94(0.78-1.13)	0.497381	0.86246
	Simple mode	16	0.90(0.66-1.22)	0.510973	0.987077
	Weighted mode	16	0.90(0.69-1.19)	0.489637	0.914642
Ruminococcaceae	Inverse variance weighted	10	0.89(0.74-1.06)	0.192304	0.683746		13.8983	0.125989		9.73932	0.283801	0.0280664	0.101741
	MR Egger	10	0.67(0.47-0.94)	0.0490742	0.785187
	Weighted median	10	0.78(0.64-0.97)	0.0218345	0.64858
	Simple mode	10	0.78(0.53-1.15)	0.240157	0.987077
	Weighted mode	10	0.76(0.57-1.01)	0.0897398	0.914642
Streptococcaceae	Inverse variance weighted	11	1.11(0.85-1.46)	0.449652	0.857596		32.3221	0.000353825		28.6841	0.000732504	0.0486576	0.313159
	MR Egger	11	0.62(0.20-1.88)	0.415934	0.90982
	Weighted median	11	1.05(0.83-1.32)	0.696901	0.894489
	Simple mode	11	0.96(0.71-1.31)	0.800061	0.987077
	Weighted mode	11	0.98(0.74-1.31)	0.914364	0.956502
Veillonellaceae	Inverse variance weighted	18	0.95(0.85-1.05)	0.327496	0.857596		18.2279	0.374601		16.6015	0.411823	0.0105721	0.228572
	MR Egger	18	0.85(0.69-1.04)	0.133351	0.90982
	Weighted median	18	0.95(0.81-1.11)	0.526395	0.86246
	Simple mode	18	0.96(0.70-1.31)	0.788114	0.987077
	Weighted mode	18	0.85(0.65-1.10)	0.238083	0.914642
Verrucomicrobiaceae	Inverse variance weighted	11	1.02(0.90-1.16)	0.713963	0.878724		5.73712	0.836845		5.59939	0.779246	0.00624968	0.719138
	MR Egger	11	0.95(0.62-1.44)	0.811003	0.90982
	Weighted median	11	0.98(0.83-1.15)	0.810631	0.894489
	Simple mode	11	0.99(0.77-1.28)	0.965854	0.987077
	Weighted mode	11	0.97(0.77-1.24)	0.836888	0.956502
Victivallaceae	Inverse variance weighted	11	0.91(0.81-1.01)	0.0820149	0.524896		23.9396	0.00776241		20.6594	0.0142518	-0.0443964	0.262479
	MR Egger	11	1.22(0.74-2.01)	0.453053	0.90982
	Weighted median	11	0.94(0.85-1.04)	0.198524	0.703088
	Simple mode	11	0.94(0.81-1.09)	0.420155	0.987077
	Weighted mode	11	0.93(0.81-1.08)	0.375122	0.914642

## Sheet: Table S6
Table S6. MR analysis results between genus of gut microbiota and endometriosis in FinnGen.
Bacterial taxa	Method	nSNP	OR(95%CI)	P	q-value		IVW			MR-Egger
							Cochran's Q	Pheterogeneity test		Cochran's Q	Pheterogeneity test	Egger_intercept	Ppleiotropy
Actinomyces	Inverse variance weighted	7	1.01(0.88-1.17)	0.844765	0.966418		8.03997	0.23519		7.83466	0.165587	0.00767684	0.732162
	MR Egger	7	0.95(0.66-1.38)	0.80794	0.978473
	Weighted median	7	0.94(0.81-1.11)	0.476199	0.898188
	Simple mode	7	0.95(0.78-1.15)	0.604337	0.940112
	Weighted mode	7	0.94(0.80-1.11)	0.502498	0.941284
Adlercreutzia	Inverse variance weighted	8	1.04(0.92-1.19)	0.514526	0.966418		4.46407	0.725039		1.89136	0.929414	-0.0416092	0.159842
	MR Egger	8	1.65(0.93-2.94)	0.138287	0.825834
	Weighted median	8	0.99(0.84-1.17)	0.919761	0.960101
	Simple mode	8	0.98(0.77-1.24)	0.867949	0.965289
	Weighted mode	8	0.97(0.75-1.27)	0.854274	0.941284
Akkermansia	Inverse variance weighted	11	1.02(0.90-1.16)	0.713311	0.966418		5.73648	0.836896		5.60089	0.779103	0.00619953	0.721216
	MR Egger	11	0.95(0.62-1.45)	0.813294	0.978473
	Weighted median	11	0.98(0.84-1.15)	0.80855	0.943308
	Simple mode	11	0.99(0.77-1.28)	0.962793	0.979251
	Weighted mode	11	0.97(0.77-1.24)	0.837268	0.941284
Alistipes	Inverse variance weighted	12	0.96(0.81-1.14)	0.64289	0.966418		12.1564	0.352001		10.0371	0.437247	0.0341811	0.176842
	MR Egger	12	0.55(0.25-1.19)	0.158769	0.825834
	Weighted median	12	1.01(0.81-1.24)	0.956711	0.974617
	Simple mode	12	0.95(0.68-1.32)	0.768327	0.940112
	Weighted mode	12	0.97(0.70-1.33)	0.845784	0.941284
Allisonella	Inverse variance weighted	8	0.98(0.87-1.10)	0.75904	0.966418		16.7944	0.0187708		12.733	0.0474775	0.0753147	0.215812
	MR Egger	8	0.58(0.27-1.23)	0.206421	0.825834
	Weighted median	8	0.94(0.85-1.05)	0.284374	0.898188
	Simple mode	8	0.93(0.81-1.07)	0.362	0.940112
	Weighted mode	8	0.93(0.80-1.09)	0.408206	0.941284
Alloprevotella	Inverse variance weighted	5	1.00(0.91-1.10)	0.957015	0.971532		3.91135	0.418137		2.72713	0.435636	0.0643908	0.356109
	MR Egger	5	0.63(0.27-1.46)	0.361236	0.825834
	Weighted median	5	1.05(0.92-1.21)	0.453032	0.898188
	Simple mode	5	1.07(0.90-1.28)	0.48041	0.940112
	Weighted mode	5	1.07(0.89-1.28)	0.505902	0.941284
Anaerofilum	Inverse variance weighted	10	0.98(0.88-1.09)	0.718628	0.966418		14.2937	0.112254		12.6006	0.126349	-0.0348596	0.330158
	MR Egger	10	1.34(0.73-2.44)	0.368671	0.825834
	Weighted median	10	1.01(0.89-1.14)	0.916544	0.960101
	Simple mode	10	1.02(0.82-1.27)	0.850101	0.954359
	Weighted mode	10	1.02(0.82-1.29)	0.842812	0.941284
Anaerostipes	Inverse variance weighted	13	0.92(0.79-1.08)	0.327209	0.966418		14.9779	0.242646		14.1628	0.224118	0.0152927	0.443041
	MR Egger	13	0.73(0.40-1.32)	0.324561	0.825834
	Weighted median	13	0.86(0.70-1.05)	0.143368	0.898188
	Simple mode	13	0.83(0.61-1.14)	0.26894	0.940112
	Weighted mode	13	0.84(0.64-1.12)	0.259097	0.941284
Anaerotruncus	Inverse variance weighted	13	1.29(1.07-1.55)	0.00830699	0.852084		21.7761	0.0401074		21.3268	0.0301391	0.00936091	0.639679
	MR Egger	13	1.13(0.64-1.98)	0.680503	0.952705
	Weighted median	13	1.22(1.00-1.48)	0.047236	0.898188
	Simple mode	13	1.26(0.96-1.67)	0.123703	0.940112
	Weighted mode	13	1.26(0.97-1.62)	0.103723	0.941284
Bacteroides	Inverse variance weighted	8	0.84(0.67-1.05)	0.131516	0.852084		11.4164	0.121459		11.2883	0.0798644	0.0107219	0.80287
	MR Egger	8	0.71(0.20-2.53)	0.620782	0.915865
	Weighted median	8	0.86(0.68-1.10)	0.232276	0.898188
	Simple mode	8	0.85(0.59-1.22)	0.412208	0.940112
	Weighted mode	8	0.85(0.63-1.15)	0.317178	0.941284
Barnesiella	Inverse variance weighted	12	0.97(0.82-1.15)	0.742151	0.966418		17.1629	0.103147		15.8738	0.103301	0.0237029	0.388691
	MR Egger	12	0.71(0.36-1.43)	0.362793	0.825834
	Weighted median	12	1.03(0.85-1.25)	0.789385	0.942146
	Simple mode	12	1.09(0.76-1.57)	0.653833	0.940112
	Weighted mode	12	1.04(0.73-1.47)	0.830589	0.941284
Bifidobacterium	Inverse variance weighted	12	0.93(0.79-1.09)	0.38211	0.966418		21.6458	0.0272653		16.6413	0.0826876	0.0265997	0.113552
	MR Egger	12	0.69(0.48-1.00)	0.0771784	0.825834
	Weighted median	12	0.90(0.74-1.09)	0.272568	0.898188
	Simple mode	12	1.29(0.84-1.96)	0.267806	0.940112
	Weighted mode	12	0.77(0.60-0.99)	0.0679475	0.941284
Bilophila	Inverse variance weighted	13	1.09(0.95-1.27)	0.224491	0.964153		15.4572	0.217382		14.6575	0.198721	-0.0209417	0.454855
	MR Egger	13	1.45(0.70-3.02)	0.338179	0.825834
	Weighted median	13	1.06(0.88-1.28)	0.507098	0.898188
	Simple mode	13	1.34(0.92-1.95)	0.148945	0.940112
	Weighted mode	13	0.92(0.62-1.38)	0.695211	0.941284
Blautia	Inverse variance weighted	12	1.05(0.79-1.41)	0.7309	0.966418		40.2935	3.18671e-05		38.5335	3.06347e-05	-0.0184845	0.514476
	MR Egger	12	1.34(0.62-2.89)	0.468814	0.887309
	Weighted median	12	1.10(0.88-1.38)	0.394476	0.898188
	Simple mode	12	1.38(1.00-1.92)	0.0770103	0.940112
	Weighted mode	12	1.06(0.76-1.47)	0.740824	0.941284
Butyricicoccus	Inverse variance weighted	8	0.94(0.79-1.11)	0.452579	0.966418		7.88876	0.342505		7.79231	0.253717	-0.00418891	0.794362
	MR Egger	8	0.98(0.69-1.39)	0.905744	0.984593
	Weighted median	8	0.97(0.78-1.20)	0.74932	0.928844
	Simple mode	8	0.96(0.70-1.31)	0.804999	0.940112
	Weighted mode	8	0.97(0.75-1.26)	0.848772	0.941284
Butyricimonas	Inverse variance weighted	13	0.99(0.88-1.12)	0.906022	0.966418		13.138	0.359088		12.9211	0.298512	-0.00860148	0.67569
	MR Egger	13	1.09(0.69-1.73)	0.711068	0.961557
	Weighted median	13	0.99(0.83-1.17)	0.871309	0.948476
	Simple mode	13	0.87(0.62-1.24)	0.460486	0.940112
	Weighted mode	13	0.88(0.63-1.22)	0.455084	0.941284
Butyrivibrio	Inverse variance weighted	15	1.03(0.97-1.10)	0.33836	0.966418		17.6753	0.221969		13.6134	0.401621	-0.0366952	0.0705849
	MR Egger	15	1.33(1.03-1.71)	0.050052	0.825834
	Weighted median	15	1.01(0.93-1.10)	0.78978	0.942146
	Simple mode	15	1.01(0.85-1.20)	0.90318	0.968274
	Weighted mode	15	1.00(0.84-1.19)	0.974698	0.974698
CandidatusSoleaferrea	Inverse variance weighted	9	0.92(0.83-1.02)	0.119806	0.852084		3.60739	0.890697		3.52617	0.832446	-0.0140334	0.783897
	MR Egger	9	1.07(0.38-3.01)	0.899374	0.984593
	Weighted median	9	0.91(0.79-1.04)	0.168343	0.898188
	Simple mode	9	0.93(0.77-1.14)	0.512959	0.940112
	Weighted mode	9	0.93(0.77-1.13)	0.491054	0.941284
Catenibacterium	Inverse variance weighted	4	0.95(0.85-1.06)	0.35882	0.966418		1.5663	0.667055		1.16104	0.559608	-0.0598367	0.589524
	MR Egger	4	1.51(0.36-6.33)	0.63111	0.915865
	Weighted median	4	0.95(0.83-1.08)	0.448665	0.898188
	Simple mode	4	0.89(0.74-1.07)	0.3111	0.940112
	Weighted mode	4	1.01(0.83-1.22)	0.955304	0.965726
ChristensenellaceaeR.7group	Inverse variance weighted	8	1.02(0.83-1.25)	0.846562	0.966418		8.27603	0.308884		7.68477	0.262119	0.0190374	0.522194
	MR Egger	8	0.80(0.38-1.67)	0.571392	0.915865
	Weighted median	8	1.08(0.84-1.38)	0.566705	0.898188
	Simple mode	8	1.09(0.74-1.59)	0.683385	0.940112
	Weighted mode	8	1.12(0.82-1.52)	0.504436	0.941284
Clostridiuminnocuumgroup	Inverse variance weighted	8	0.99(0.91-1.08)	0.825534	0.966418		6.79535	0.450495		6.56252	0.363204	0.0142634	0.66078
	MR Egger	8	0.89(0.57-1.40)	0.638797	0.915865
	Weighted median	8	0.99(0.88-1.11)	0.838936	0.948476
	Simple mode	8	0.94(0.77-1.15)	0.578013	0.940112
	Weighted mode	8	0.93(0.77-1.12)	0.454782	0.941284
Clostridiumsensustricto1	Inverse variance weighted	6	0.92(0.79-1.08)	0.308721	0.966418		4.38134	0.495915		4.1944	0.380335	-0.00889858	0.694569
	MR Egger	6	1.01(0.66-1.54)	0.980122	0.984593
	Weighted median	6	0.90(0.73-1.11)	0.33566	0.898188
	Simple mode	6	0.87(0.63-1.19)	0.423128	0.940112
	Weighted mode	6	0.86(0.66-1.11)	0.297943	0.941284
Collinsella	Inverse variance weighted	9	0.99(0.83-1.17)	0.860352	0.966418		6.97528	0.539302		6.30091	0.505086	0.0184329	0.438599
	MR Egger	9	0.76(0.41-1.43)	0.429536	0.870791
	Weighted median	9	1.01(0.80-1.28)	0.90921	0.960101
	Simple mode	9	1.11(0.75-1.63)	0.623947	0.940112
	Weighted mode	9	1.10(0.74-1.63)	0.646834	0.941284
Coprobacter	Inverse variance weighted	11	0.99(0.90-1.09)	0.862198	0.966418		8.8664	0.544828		8.01288	0.532849	0.0188762	0.37966
	MR Egger	11	0.83(0.57-1.22)	0.372966	0.825834
	Weighted median	11	1.00(0.88-1.14)	0.961264	0.974617
	Simple mode	11	1.01(0.82-1.23)	0.959644	0.979251
	Weighted mode	11	1.01(0.83-1.22)	0.957611	0.965726
Coprococcus1	Inverse variance weighted	12	1.06(0.91-1.24)	0.471637	0.966418		15.4745	0.161787		15.2898	0.121849	0.0054097	0.73535
	MR Egger	12	0.99(0.65-1.50)	0.964535	0.984593
	Weighted median	12	1.01(0.83-1.22)	0.930603	0.962971
	Simple mode	12	1.04(0.80-1.34)	0.794876	0.940112
	Weighted mode	12	1.04(0.79-1.36)	0.805536	0.941284
Coprococcus2	Inverse variance weighted	8	0.99(0.83-1.19)	0.924365	0.971532		10.2745	0.173543		6.19982	0.401182	-0.0878963	0.0942644
	MR Egger	8	3.34(1.00-11.22)	0.0983262	0.825834
	Weighted median	8	1.01(0.83-1.24)	0.89156	0.955816
	Simple mode	8	1.05(0.76-1.44)	0.784371	0.940112
	Weighted mode	8	1.04(0.75-1.43)	0.824785	0.941284
Coprococcus3	Inverse variance weighted	8	1.02(0.81-1.29)	0.866923	0.966418		11.798	0.1074		11.0478	0.0869113	0.0262176	0.546839
	MR Egger	8	0.65(0.16-2.62)	0.570635	0.915865
	Weighted median	8	0.95(0.73-1.24)	0.696372	0.920271
	Simple mode	8	0.85(0.52-1.39)	0.540639	0.940112
	Weighted mode	8	0.86(0.52-1.41)	0.561016	0.941284
DefluviitaleaceaeUCG011	Inverse variance weighted	9	0.98(0.85-1.12)	0.73713	0.966418		9.733	0.284268		7.77323	0.353015	-0.0318312	0.225695
	MR Egger	9	1.33(0.83-2.12)	0.276806	0.825834
	Weighted median	9	1.03(0.88-1.22)	0.68224	0.920271
	Simple mode	9	1.08(0.80-1.45)	0.640608	0.940112
	Weighted mode	9	1.08(0.82-1.42)	0.60204	0.941284
Desulfovibrio	Inverse variance weighted	10	0.88(0.78-1.00)	0.0455873	0.852084		8.47428	0.487145		7.88832	0.444455	0.0137085	0.465966
	MR Egger	10	0.78(0.54-1.11)	0.200308	0.825834
	Weighted median	10	0.92(0.78-1.08)	0.310243	0.898188
	Simple mode	10	0.94(0.72-1.22)	0.653837	0.940112
	Weighted mode	10	0.95(0.71-1.29)	0.761792	0.941284
Dialister	Inverse variance weighted	11	1.00(0.87-1.15)	0.963368	0.971532		11.7695	0.300777		8.74913	0.460747	0.0345568	0.116229
	MR Egger	11	0.63(0.37-1.07)	0.123832	0.825834
	Weighted median	11	0.89(0.74-1.08)	0.245765	0.898188
	Simple mode	11	0.84(0.58-1.22)	0.387229	0.940112
	Weighted mode	11	0.84(0.58-1.21)	0.372911	0.941284
Dorea	Inverse variance weighted	10	0.94(0.65-1.35)	0.726845	0.966418		44.3594	1.2117e-06		41.9868	1.36199e-06	-0.0239834	0.520301
	MR Egger	10	1.32(0.45-3.81)	0.626133	0.915865
	Weighted median	10	1.10(0.85-1.43)	0.464989	0.898188
	Simple mode	10	0.94(0.61-1.46)	0.800268	0.940112
	Weighted mode	10	1.06(0.77-1.45)	0.738849	0.941284
Eggerthella	Inverse variance weighted	9	0.98(0.86-1.13)	0.813076	0.966418		17.4348	0.0258871		17.2728	0.0157193	-0.00958375	0.805165
	MR Egger	9	1.07(0.55-2.09)	0.8468	0.984593
	Weighted median	9	0.96(0.84-1.11)	0.603022	0.898188
	Simple mode	9	0.97(0.76-1.24)	0.823322	0.942469
	Weighted mode	9	0.97(0.77-1.22)	0.8111	0.941284
Eisenbergiella	Inverse variance weighted	11	0.94(0.86-1.03)	0.173385	0.852084		5.34416	0.867034		5.30334	0.807104	0.00705276	0.844372
	MR Egger	11	0.88(0.46-1.69)	0.709826	0.961557
	Weighted median	11	0.95(0.84-1.06)	0.354919	0.898188
	Simple mode	11	0.92(0.76-1.12)	0.432172	0.940112
	Weighted mode	11	0.93(0.78-1.11)	0.43022	0.941284
Enterorhabdus	Inverse variance weighted	6	0.97(0.80-1.18)	0.758636	0.966418		9.3594	0.0955594		6.6689	0.154455	-0.0402422	0.272826
	MR Egger	6	1.29(0.80-2.08)	0.352386	0.825834
	Weighted median	6	0.95(0.76-1.17)	0.611291	0.898188
	Simple mode	6	0.82(0.59-1.13)	0.282194	0.940112
	Weighted mode	6	0.82(0.54-1.26)	0.40649	0.941284
Erysipelatoclostridium	Inverse variance weighted	15	0.92(0.82-1.03)	0.164623	0.852084		20.3	0.120964		20.3	0.0879791	4.84397e-05	0.998071
	MR Egger	15	0.92(0.57-1.49)	0.736307	0.974168
	Weighted median	15	0.89(0.77-1.03)	0.11731	0.898188
	Simple mode	15	0.79(0.59-1.06)	0.135439	0.940112
	Weighted mode	15	0.80(0.58-1.10)	0.187712	0.941284
ErysipelotrichaceaeUCG003	Inverse variance weighted	16	0.96(0.83-1.11)	0.579107	0.966418		24.0485	0.0642743		23.9448	0.0465311	-0.00437897	0.809024
	MR Egger	16	1.01(0.68-1.50)	0.974365	0.984593
	Weighted median	16	0.89(0.76-1.05)	0.168422	0.898188
	Simple mode	16	0.84(0.63-1.12)	0.244422	0.940112
	Weighted mode	16	0.85(0.66-1.09)	0.224529	0.941284
Escherichia.Shigella	Inverse variance weighted	10	1.02(0.88-1.17)	0.803932	0.966418		6.84893	0.652845		4.48662	0.810771	0.0260046	0.162853
	MR Egger	10	0.73(0.47-1.14)	0.206192	0.825834
	Weighted median	10	0.97(0.80-1.17)	0.736057	0.922009
	Simple mode	10	0.92(0.68-1.23)	0.58803	0.940112
	Weighted mode	10	0.93(0.70-1.23)	0.619028	0.941284
Eubacteriumbrachygroup	Inverse variance weighted	10	1.04(0.96-1.12)	0.365997	0.966418		5.01512	0.832988		4.91153	0.766989	0.00663793	0.75581
	MR Egger	10	0.99(0.71-1.36)	0.932599	0.984593
	Weighted median	10	1.05(0.94-1.17)	0.390139	0.898188
	Simple mode	10	1.08(0.92-1.28)	0.377153	0.940112
	Weighted mode	10	1.08(0.92-1.26)	0.368555	0.941284
Eubacteriumcoprostanoligenesgroup	Inverse variance weighted	12	1.02(0.87-1.20)	0.807619	0.966418		12.4752	0.329		10.8795	0.366982	0.0229452	0.253705
	MR Egger	12	0.71(0.39-1.30)	0.295526	0.825834
	Weighted median	12	1.00(0.80-1.24)	0.984425	0.984425
	Simple mode	12	1.01(0.70-1.45)	0.962451	0.979251
	Weighted mode	12	1.03(0.71-1.50)	0.871964	0.941284
Eubacteriumeligensgroup	Inverse variance weighted	6	1.22(0.97-1.54)	0.0824415	0.852084		7.13626	0.210702		6.16609	0.187083	-0.0281602	0.471993
	MR Egger	6	1.73(0.71-4.18)	0.292562	0.825834
	Weighted median	6	1.10(0.85-1.43)	0.452594	0.898188
	Simple mode	6	1.03(0.71-1.50)	0.880992	0.968274
	Weighted mode	6	1.05(0.74-1.48)	0.808815	0.941284
Eubacteriumfissicatenagroup	Inverse variance weighted	9	1.09(0.98-1.22)	0.11265	0.852084		13.024	0.111028		12.8834	0.0750015	-0.0109233	0.790234
	MR Egger	9	1.19(0.65-2.16)	0.59366	0.915865
	Weighted median	9	1.07(0.95-1.21)	0.288214	0.898188
	Simple mode	9	1.07(0.89-1.28)	0.49582	0.940112
	Weighted mode	9	1.07(0.89-1.28)	0.4927	0.941284
Eubacteriumhalliigroup	Inverse variance weighted	14	0.97(0.85-1.10)	0.612382	0.966418		15.0321	0.30535		13.2898	0.348335	-0.0134831	0.233615
	MR Egger	14	1.12(0.86-1.45)	0.4116	0.859306
	Weighted median	14	0.88(0.74-1.05)	0.149063	0.898188
	Simple mode	14	0.83(0.62-1.12)	0.247707	0.940112
	Weighted mode	14	0.84(0.64-1.11)	0.2474	0.941284
Eubacteriumnodatumgroup	Inverse variance weighted	11	1.00(0.92-1.08)	0.90551	0.966418		13.825	0.181124		10.2681	0.32922	0.0432873	0.111261
	MR Egger	11	0.74(0.53-1.04)	0.114052	0.825834
	Weighted median	11	0.98(0.89-1.08)	0.671038	0.920271
	Simple mode	11	0.96(0.82-1.12)	0.606723	0.940112
	Weighted mode	11	0.96(0.83-1.10)	0.540617	0.941284
Eubacteriumoxidoreducensgroup	Inverse variance weighted	5	0.91(0.80-1.03)	0.151538	0.852084		1.96718	0.741795		1.49938	0.682413	0.0176632	0.543096
	MR Egger	5	0.78(0.49-1.24)	0.37237	0.825834
	Weighted median	5	0.87(0.74-1.03)	0.0984255	0.898188
	Simple mode	5	0.86(0.69-1.07)	0.243132	0.940112
	Weighted mode	5	0.86(0.69-1.07)	0.243422	0.941284
Eubacteriumrectalegroup	Inverse variance weighted	8	0.93(0.71-1.21)	0.576523	0.966418		15.521	0.0298718		14.8601	0.0213734	-0.0169118	0.62393
	MR Egger	8	1.20(0.44-3.30)	0.736766	0.974168
	Weighted median	8	0.93(0.72-1.21)	0.602569	0.898188
	Simple mode	8	0.86(0.54-1.37)	0.533641	0.940112
	Weighted mode	8	0.95(0.65-1.38)	0.797005	0.941284
Eubacteriumruminantiumgroup	Inverse variance weighted	18	0.95(0.87-1.03)	0.179009	0.852084		18.6805	0.347176		15.9634	0.45552	0.0207861	0.11877
	MR Egger	18	0.77(0.60-1.00)	0.0634422	0.825834
	Weighted median	18	0.96(0.86-1.07)	0.470749	0.898188
	Simple mode	18	0.98(0.81-1.18)	0.799185	0.940112
	Weighted mode	18	0.97(0.81-1.15)	0.712593	0.941284
Eubacteriumventriosumgroup	Inverse variance weighted	15	1.00(0.88-1.13)	0.945803	0.971532		11.2426	0.666881		11.2377	0.590912	-0.00147346	0.945251
	MR Egger	15	1.02(0.58-1.76)	0.958534	0.984593
	Weighted median	15	1.01(0.86-1.20)	0.867178	0.948476
	Simple mode	15	1.10(0.81-1.50)	0.553318	0.940112
	Weighted mode	15	1.05(0.78-1.41)	0.774056	0.941284
Eubacteriumxylanophilumgroup	Inverse variance weighted	9	1.07(0.87-1.32)	0.516858	0.966418		18.7834	0.0160618		17.4048	0.0149645	0.019962	0.48074
	MR Egger	9	0.85(0.45-1.62)	0.638369	0.915865
	Weighted median	9	0.98(0.80-1.20)	0.874466	0.948476
	Simple mode	9	0.89(0.69-1.16)	0.424692	0.940112
	Weighted mode	9	0.94(0.73-1.20)	0.616508	0.941284
Faecalibacterium	Inverse variance weighted	10	1.01(0.83-1.21)	0.957033	0.971532		19.5296	0.0210477		19.3751	0.0129774	-0.00513107	0.806925
	MR Egger	10	1.05(0.71-1.54)	0.814023	0.978473
	Weighted median	10	1.03(0.87-1.21)	0.769031	0.942146
	Simple mode	10	1.12(0.85-1.48)	0.427867	0.940112
	Weighted mode	10	1.03(0.87-1.21)	0.779809	0.941284
FamilyXIIIAD3011group	Inverse variance weighted	13	1.01(0.89-1.15)	0.845969	0.966418		10.8305	0.543499		6.58779	0.831415	0.051704	0.0638895
	MR Egger	13	0.54(0.29-1.00)	0.0742213	0.825834
	Weighted median	13	1.07(0.89-1.29)	0.483835	0.898188
	Simple mode	13	1.08(0.79-1.46)	0.64808	0.940112
	Weighted mode	13	1.08(0.81-1.43)	0.630672	0.941284
FamilyXIIIUCG001	Inverse variance weighted	8	0.95(0.80-1.12)	0.516008	0.966418		8.4218	0.296873		8.15185	0.227188	0.0103798	0.671416
	MR Egger	8	0.84(0.49-1.45)	0.5586	0.915865
	Weighted median	8	0.83(0.66-1.03)	0.0867055	0.898188
	Simple mode	8	0.80(0.56-1.15)	0.267389	0.940112
	Weighted mode	8	0.80(0.58-1.10)	0.215504	0.941284
Flavonifractor	Inverse variance weighted	5	0.91(0.76-1.08)	0.278968	0.966418		2.60053	0.626729		2.50578	0.474247	-0.0090826	0.778361
	MR Egger	5	1.01(0.50-2.04)	0.980282	0.984593
	Weighted median	5	0.88(0.70-1.10)	0.256852	0.898188
	Simple mode	5	0.81(0.60-1.11)	0.261621	0.940112
	Weighted mode	5	0.82(0.60-1.13)	0.291198	0.941284
Fusicatenibacter	Inverse variance weighted	18	0.90(0.80-1.02)	0.0923511	0.852084		13.5258	0.700335		13.288	0.651597	-0.00767756	0.63237
	MR Egger	18	1.00(0.64-1.59)	0.984593	0.984593
	Weighted median	18	0.95(0.80-1.13)	0.56098	0.898188
	Simple mode	18	1.00(0.75-1.33)	0.996658	0.996658
	Weighted mode	18	0.99(0.76-1.28)	0.912609	0.952635
Gordonibacter	Inverse variance weighted	11	1.07(0.99-1.15)	0.0877601	0.852084		10.4404	0.402739		10.1555	0.338044	0.012444	0.627385
	MR Egger	11	0.98(0.71-1.36)	0.92231	0.984593
	Weighted median	11	1.06(0.96-1.16)	0.277483	0.898188
	Simple mode	11	1.06(0.90-1.25)	0.503513	0.940112
	Weighted mode	11	1.06(0.91-1.24)	0.450826	0.941284
Haemophilus	Inverse variance weighted	9	0.89(0.80-0.99)	0.0392222	0.852084		4.06739	0.850992		4.0578	0.773097	-0.00140816	0.924702
	MR Egger	9	0.90(0.71-1.15)	0.431736	0.870791
	Weighted median	9	0.93(0.81-1.07)	0.32236	0.898188
	Simple mode	9	0.93(0.78-1.12)	0.467488	0.940112
	Weighted mode	9	0.93(0.78-1.11)	0.435891	0.941284
Holdemanella	Inverse variance weighted	11	1.09(0.98-1.21)	0.116528	0.852084		13.3439	0.205076		12.7636	0.173599	-0.011238	0.538328
	MR Egger	11	1.20(0.87-1.65)	0.287296	0.825834
	Weighted median	11	1.12(0.98-1.28)	0.106517	0.898188
	Simple mode	11	1.13(0.89-1.45)	0.343719	0.940112
	Weighted mode	11	1.15(0.92-1.43)	0.257486	0.941284
Holdemania	Inverse variance weighted	14	0.88(0.78-0.98)	0.0249522	0.852084		17.0096	0.198866		16.3322	0.17649	0.0118583	0.493977
	MR Egger	14	0.78(0.56-1.10)	0.18413	0.825834
	Weighted median	14	0.94(0.81-1.09)	0.413197	0.898188
	Simple mode	14	0.95(0.78-1.17)	0.667245	0.940112
	Weighted mode	14	0.95(0.77-1.18)	0.657002	0.941284
Howardella	Inverse variance weighted	9	1.05(0.95-1.16)	0.331221	0.966418		14.6371	0.0665979		8.63797	0.279703	-0.0576327	0.0632725
	MR Egger	9	1.51(1.08-2.10)	0.0453154	0.825834
	Weighted median	9	1.04(0.93-1.16)	0.526624	0.898188
	Simple mode	9	1.03(0.83-1.28)	0.80581	0.940112
	Weighted mode	9	1.16(0.94-1.43)	0.211952	0.941284
Hungatella	Inverse variance weighted	5	1.04(0.93-1.17)	0.516683	0.966418		3.73732	0.442722		3.32538	0.344126	-0.0294969	0.585186
	MR Egger	5	1.30(0.62-2.71)	0.53277	0.915865
	Weighted median	5	1.03(0.89-1.19)	0.712639	0.920271
	Simple mode	5	1.06(0.87-1.30)	0.572049	0.940112
	Weighted mode	5	1.05(0.86-1.27)	0.6623	0.941284
Intestinibacter	Inverse variance weighted	15	0.91(0.77-1.06)	0.227972	0.964153		30.5896	0.00632477		30.1169	0.00453043	0.00993386	0.658915
	MR Egger	15	0.80(0.47-1.38)	0.444403	0.881399
	Weighted median	15	0.94(0.80-1.11)	0.453005	0.898188
	Simple mode	15	0.95(0.74-1.21)	0.679386	0.940112
	Weighted mode	15	0.95(0.77-1.17)	0.608309	0.941284
Intestinimonas	Inverse variance weighted	16	1.01(0.90-1.13)	0.888673	0.966418		17.121	0.311685		16.3313	0.293565	0.0112455	0.42443
	MR Egger	16	0.89(0.65-1.22)	0.484664	0.887309
	Weighted median	16	1.03(0.88-1.20)	0.701339	0.920271
	Simple mode	16	0.98(0.74-1.30)	0.911844	0.968834
	Weighted mode	16	1.03(0.81-1.31)	0.817763	0.941284
Lachnoclostridium	Inverse variance weighted	13	0.85(0.71-1.02)	0.0782234	0.852084		20.0148	0.0668073		19.7919	0.048277	-0.00769364	0.731559
	MR Egger	13	0.95(0.50-1.80)	0.87383	0.984593
	Weighted median	13	0.94(0.77-1.16)	0.575473	0.898188
	Simple mode	13	0.92(0.65-1.31)	0.646752	0.940112
	Weighted mode	13	0.92(0.69-1.24)	0.599326	0.941284
LachnospiraceaeFCS020group	Inverse variance weighted	12	1.10(0.95-1.27)	0.200277	0.916653		15.1267	0.176771		13.7179	0.18625	0.0147603	0.334776
	MR Egger	12	0.91(0.62-1.34)	0.659035	0.933633
	Weighted median	12	1.07(0.91-1.27)	0.414143	0.898188
	Simple mode	12	1.08(0.85-1.38)	0.544361	0.940112
	Weighted mode	12	1.08(0.84-1.39)	0.557233	0.941284
LachnospiraceaeNC2004group	Inverse variance weighted	9	1.01(0.91-1.12)	0.90957	0.966418		5.93379	0.654648		5.92496	0.548539	-0.00231215	0.927745
	MR Egger	9	1.03(0.67-1.56)	0.908581	0.984593
	Weighted median	9	1.06(0.93-1.20)	0.407035	0.898188
	Simple mode	9	1.07(0.88-1.30)	0.522867	0.940112
	Weighted mode	9	1.07(0.88-1.29)	0.519269	0.941284
LachnospiraceaeND3007group	Inverse variance weighted	3	0.92(0.64-1.33)	0.662718	0.966418		3.18989	0.202919		3.17203	0.0749093	0.0196705	0.952315
	MR Egger	3	0.66(0.00-4124.91)	0.940787	0.984593
	Weighted median	3	0.85(0.56-1.28)	0.425021	0.898188
	Simple mode	3	0.78(0.45-1.34)	0.464888	0.940112
	Weighted mode	3	0.78(0.46-1.31)	0.445447	0.941284
LachnospiraceaeNK4A136group	Inverse variance weighted	15	0.96(0.86-1.08)	0.514051	0.966418		10.5378	0.721902		8.27622	0.825151	0.0125774	0.156519
	MR Egger	15	0.83(0.67-1.04)	0.127458	0.825834
	Weighted median	15	0.91(0.77-1.08)	0.283417	0.898188
	Simple mode	15	0.95(0.74-1.22)	0.688537	0.940112
	Weighted mode	15	0.91(0.75-1.09)	0.318929	0.941284
LachnospiraceaeUCG001	Inverse variance weighted	13	1.03(0.93-1.14)	0.628488	0.966418		8.05586	0.78075		7.64248	0.744926	-0.0132912	0.533436
	MR Egger	13	1.18(0.76-1.84)	0.476291	0.887309
	Weighted median	13	1.02(0.89-1.17)	0.799636	0.942146
	Simple mode	13	1.03(0.82-1.29)	0.83159	0.942469
	Weighted mode	13	1.02(0.81-1.28)	0.874848	0.941284
LachnospiraceaeUCG004	Inverse variance weighted	12	1.01(0.85-1.20)	0.901293	0.966418		17.1981	0.102151		15.8084	0.105251	-0.0224107	0.370537
	MR Egger	12	1.42(0.68-2.94)	0.369496	0.825834
	Weighted median	12	1.04(0.85-1.29)	0.680405	0.920271
	Simple mode	12	1.29(0.87-1.91)	0.229974	0.940112
	Weighted mode	12	1.25(0.83-1.87)	0.303881	0.941284
LachnospiraceaeUCG008	Inverse variance weighted	10	1.02(0.92-1.12)	0.721185	0.966418		5.79914	0.759841		5.11675	0.745028	0.021686	0.432709
	MR Egger	10	0.83(0.51-1.36)	0.480828	0.887309
	Weighted median	10	1.03(0.90-1.17)	0.699412	0.920271
	Simple mode	10	0.92(0.74-1.14)	0.445289	0.940112
	Weighted mode	10	0.91(0.73-1.14)	0.434518	0.941284
LachnospiraceaeUCG010	Inverse variance weighted	10	0.94(0.77-1.14)	0.542299	0.966418		16.3649	0.0596414		14.4085	0.0717197	0.0242595	0.327774
	MR Egger	10	0.70(0.38-1.27)	0.26985	0.825834
	Weighted median	10	0.87(0.70-1.09)	0.231766	0.898188
	Simple mode	10	0.80(0.53-1.20)	0.306359	0.940112
	Weighted mode	10	0.77(0.50-1.18)	0.256169	0.941284
Lachnospira	Inverse variance weighted	6	1.09(0.88-1.36)	0.415955	0.966418		1.97413	0.852713		1.61356	0.806353	-0.0233212	0.580554
	MR Egger	6	1.61(0.45-5.77)	0.506046	0.911513
	Weighted median	6	1.08(0.84-1.40)	0.540522	0.898188
	Simple mode	6	1.09(0.77-1.57)	0.641117	0.940112
	Weighted mode	6	1.09(0.77-1.55)	0.64966	0.941284
Lactobacillus	Inverse variance weighted	8	1.04(0.91-1.20)	0.570197	0.966418		13.7035	0.0567142		12.4114	0.0533951	-0.0171937	0.459432
	MR Egger	8	1.19(0.83-1.72)	0.382122	0.826774
	Weighted median	8	1.10(0.97-1.25)	0.12823	0.898188
	Simple mode	8	1.17(0.97-1.40)	0.14029	0.940112
	Weighted mode	8	1.16(0.99-1.36)	0.102273	0.941284
Lactococcus	Inverse variance weighted	8	0.98(0.90-1.07)	0.691484	0.966418		4.14744	0.762648		4.13352	0.658613	-0.00341604	0.909941
	MR Egger	8	1.01(0.67-1.52)	0.978115	0.984593
	Weighted median	8	1.00(0.89-1.13)	0.966427	0.974617
	Simple mode	8	0.90(0.74-1.09)	0.310572	0.940112
	Weighted mode	8	1.06(0.88-1.28)	0.542262	0.941284
Marvinbryantia	Inverse variance weighted	10	0.92(0.76-1.13)	0.443846	0.966418		18.7564	0.0273458		18.7077	0.0165036	0.00528529	0.888806
	MR Egger	10	0.87(0.38-2.01)	0.754226	0.978473
	Weighted median	10	0.93(0.76-1.15)	0.513786	0.898188
	Simple mode	10	0.75(0.52-1.09)	0.169608	0.940112
	Weighted mode	10	0.86(0.62-1.18)	0.369588	0.941284
Methanobrevibacter	Inverse variance weighted	6	1.02(0.92-1.13)	0.746574	0.966418		2.14874	0.828205		2.11094	0.715363	-0.00552756	0.85532
	MR Egger	6	1.06(0.71-1.56)	0.798068	0.978473
	Weighted median	6	1.06(0.93-1.21)	0.399743	0.898188
	Simple mode	6	1.06(0.88-1.27)	0.570577	0.940112
	Weighted mode	6	1.07(0.89-1.28)	0.50468	0.941284
Odoribacter	Inverse variance weighted	7	1.05(0.76-1.43)	0.782968	0.966418		19.7376	0.00308341		15.1576	0.00970985	0.0437112	0.273703
	MR Egger	7	0.60(0.23-1.53)	0.332078	0.825834
	Weighted median	7	1.07(0.82-1.40)	0.599888	0.898188
	Simple mode	7	1.09(0.66-1.81)	0.736425	0.940112
	Weighted mode	7	1.03(0.69-1.54)	0.886102	0.941284
Olsenella	Inverse variance weighted	10	1.03(0.95-1.12)	0.418842	0.966418		10.9879	0.27654		8.68886	0.369219	0.0245559	0.18378
	MR Egger	10	0.87(0.68-1.11)	0.297291	0.825834
	Weighted median	10	1.04(0.93-1.15)	0.498667	0.898188
	Simple mode	10	1.08(0.89-1.31)	0.443642	0.940112
	Weighted mode	10	1.08(0.89-1.32)	0.447505	0.941284
Oscillibacter	Inverse variance weighted	13	1.07(0.94-1.22)	0.331735	0.966418		21.0987	0.0489538		16.8934	0.111069	0.0369885	0.126193
	MR Egger	13	0.73(0.46-1.16)	0.211872	0.825834
	Weighted median	13	1.02(0.88-1.17)	0.826012	0.948476
	Simple mode	13	0.99(0.76-1.29)	0.957778	0.979251
	Weighted mode	13	0.99(0.78-1.26)	0.952969	0.965726
Oscillospira	Inverse variance weighted	8	1.11(0.97-1.27)	0.126239	0.852084		3.66518	0.817432		3.65996	0.72258	0.00203878	0.944757
	MR Egger	8	1.09(0.61-1.94)	0.780276	0.978473
	Weighted median	8	1.14(0.96-1.35)	0.130362	0.898188
	Simple mode	8	1.19(0.90-1.56)	0.260337	0.940112
	Weighted mode	8	1.19(0.92-1.54)	0.231109	0.941284
Oxalobacter	Inverse variance weighted	11	0.99(0.91-1.06)	0.722246	0.966418		8.52189	0.577997		7.66286	0.568445	0.0253711	0.378195
	MR Egger	11	0.84(0.58-1.20)	0.35215	0.825834
	Weighted median	11	0.99(0.90-1.10)	0.876742	0.948476
	Simple mode	11	1.01(0.86-1.20)	0.889199	0.968274
	Weighted mode	11	1.00(0.88-1.15)	0.947962	0.965726
Parabacteroides	Inverse variance weighted	5	1.00(0.80-1.24)	0.983052	0.983052		4.01267	0.404293		2.22771	0.526512	0.0791262	0.273845
	MR Egger	5	0.40(0.11-1.55)	0.277893	0.825834
	Weighted median	5	1.06(0.79-1.41)	0.703815	0.920271
	Simple mode	5	1.15(0.75-1.75)	0.550024	0.940112
	Weighted mode	5	1.13(0.76-1.69)	0.584398	0.941284
Paraprevotella	Inverse variance weighted	13	0.94(0.86-1.03)	0.165245	0.852084		11.5408	0.483225		10.6259	0.475111	0.0166297	0.359373
	MR Egger	13	0.81(0.59-1.12)	0.223501	0.825834
	Weighted median	13	0.94(0.84-1.06)	0.324754	0.898188
	Simple mode	13	0.93(0.77-1.13)	0.466041	0.940112
	Weighted mode	13	0.92(0.76-1.12)	0.435413	0.941284
Parasutterella	Inverse variance weighted	14	1.03(0.92-1.16)	0.61595	0.966418		17.6275	0.17218		16.739	0.159681	-0.0109857	0.440318
	MR Egger	14	1.17(0.84-1.63)	0.374315	0.825834
	Weighted median	14	1.04(0.89-1.21)	0.618017	0.898188
	Simple mode	14	1.05(0.83-1.33)	0.697871	0.940112
	Weighted mode	14	1.04(0.86-1.26)	0.671119	0.941284
Peptococcus	Inverse variance weighted	12	0.98(0.89-1.09)	0.703518	0.966418		17.4863	0.0942926		16.2799	0.0918963	0.0227366	0.409496
	MR Egger	12	0.83(0.56-1.23)	0.374748	0.825834
	Weighted median	12	0.93(0.83-1.05)	0.234843	0.898188
	Simple mode	12	0.92(0.74-1.13)	0.437575	0.940112
	Weighted mode	12	0.91(0.76-1.10)	0.3555	0.941284
Phascolarctobacterium	Inverse variance weighted	8	0.93(0.81-1.08)	0.354626	0.966418		2.77602	0.90492		2.58594	0.858728	-0.0130017	0.678097
	MR Egger	8	1.08(0.55-2.12)	0.828195	0.984593
	Weighted median	8	0.90(0.75-1.08)	0.251336	0.898188
	Simple mode	8	0.88(0.68-1.14)	0.365962	0.940112
	Weighted mode	8	0.89(0.69-1.14)	0.395755	0.941284
Prevotella7	Inverse variance weighted	11	1.01(0.93-1.09)	0.861046	0.966418		10.9138	0.364275		9.09763	0.428311	-0.04026	0.212969
	MR Egger	11	1.34(0.88-2.04)	0.209461	0.825834
	Weighted median	11	1.05(0.95-1.17)	0.302071	0.898188
	Simple mode	11	1.07(0.90-1.27)	0.471482	0.940112
	Weighted mode	11	1.07(0.92-1.24)	0.423174	0.941284
Prevotella9	Inverse variance weighted	15	0.99(0.90-1.09)	0.878712	0.966418		5.65668	0.974417		4.8964	0.977403	0.011857	0.399059
	MR Egger	15	0.89(0.68-1.16)	0.399381	0.848684
	Weighted median	15	1.01(0.90-1.14)	0.852761	0.948476
	Simple mode	15	1.04(0.85-1.27)	0.724525	0.940112
	Weighted mode	15	1.03(0.86-1.24)	0.725241	0.941284
RikenellaceaeRC9gutgroup	Inverse variance weighted	11	0.93(0.87-1.00)	0.0531526	0.852084		9.43752	0.491144		9.32096	0.40819	0.0104671	0.744951
	MR Egger	11	0.87(0.56-1.35)	0.540324	0.915865
	Weighted median	11	0.94(0.85-1.03)	0.207576	0.898188
	Simple mode	11	0.94(0.80-1.11)	0.486904	0.940112
	Weighted mode	11	0.93(0.80-1.09)	0.411525	0.941284
Romboutsia	Inverse variance weighted	13	1.07(0.93-1.23)	0.313522	0.966418		14.6853	0.259099		14.6511	0.199035	-0.00280913	0.875518
	MR Egger	13	1.11(0.73-1.68)	0.637778	0.915865
	Weighted median	13	0.92(0.76-1.10)	0.363247	0.898188
	Simple mode	13	0.87(0.61-1.24)	0.450578	0.940112
	Weighted mode	13	0.88(0.63-1.23)	0.474228	0.941284
Roseburia	Inverse variance weighted	14	1.11(0.92-1.36)	0.278558	0.966418		26.193	0.0160143		25.7475	0.0116518	0.0103313	0.656783
	MR Egger	14	0.97(0.52-1.81)	0.931061	0.984593
	Weighted median	14	1.12(0.91-1.36)	0.279219	0.898188
	Simple mode	14	1.17(0.82-1.66)	0.411678	0.940112
	Weighted mode	14	1.15(0.84-1.57)	0.409526	0.941284
Ruminiclostridium5	Inverse variance weighted	11	1.13(0.97-1.32)	0.111176	0.852084		8.78415	0.552704		5.30638	0.806825	0.0384717	0.0950713
	MR Egger	11	0.63(0.33-1.19)	0.18658	0.825834
	Weighted median	11	1.11(0.90-1.38)	0.330882	0.898188
	Simple mode	11	1.33(0.90-1.95)	0.179945	0.940112
	Weighted mode	11	1.21(0.85-1.73)	0.31268	0.941284
Ruminiclostridium6	Inverse variance weighted	15	0.99(0.87-1.14)	0.935054	0.971532		17.4746	0.231766		15.3177	0.287941	0.0190257	0.199124
	MR Egger	15	0.81(0.59-1.12)	0.225662	0.825834
	Weighted median	15	0.95(0.80-1.13)	0.594019	0.898188
	Simple mode	15	1.00(0.75-1.33)	0.996351	0.996658
	Weighted mode	15	0.96(0.76-1.21)	0.725402	0.941284
Ruminiclostridium9	Inverse variance weighted	8	0.94(0.78-1.12)	0.484564	0.966418		6.81051	0.448873		6.35534	0.384584	0.0192381	0.536437
	MR Egger	8	0.70(0.28-1.72)	0.463548	0.887309
	Weighted median	8	1.09(0.85-1.38)	0.507083	0.898188
	Simple mode	8	1.12(0.77-1.62)	0.577109	0.940112
	Weighted mode	8	1.12(0.75-1.66)	0.602266	0.941284
RuminococcaceaeNK4A214group	Inverse variance weighted	13	0.88(0.74-1.05)	0.146455	0.852084		21.0264	0.0499959		17.6775	0.0893711	0.0292383	0.176735
	MR Egger	13	0.60(0.35-1.04)	0.0935911	0.825834
	Weighted median	13	0.93(0.75-1.14)	0.462485	0.898188
	Simple mode	13	1.03(0.67-1.57)	0.89876	0.968274
	Weighted mode	13	1.05(0.69-1.61)	0.8148	0.941284
RuminococcaceaeUCG002	Inverse variance weighted	20	1.11(0.97-1.28)	0.114196	0.852084		33.3207	0.0220706		32.7053	0.0181141	-0.00818096	0.567794
	MR Egger	20	1.23(0.86-1.75)	0.27155	0.825834
	Weighted median	20	1.05(0.89-1.22)	0.580082	0.898188
	Simple mode	20	1.06(0.80-1.41)	0.678319	0.940112
	Weighted mode	20	1.06(0.83-1.36)	0.634968	0.941284
RuminococcaceaeUCG003	Inverse variance weighted	12	1.02(0.90-1.16)	0.720322	0.966418		8.50416	0.667556		4.75288	0.907063	0.0300923	0.0815088
	MR Egger	12	0.69(0.46-1.05)	0.113578	0.825834
	Weighted median	12	1.06(0.89-1.26)	0.524731	0.898188
	Simple mode	12	1.07(0.79-1.43)	0.680901	0.940112
	Weighted mode	12	1.03(0.79-1.35)	0.823401	0.941284
RuminococcaceaeUCG004	Inverse variance weighted	11	0.94(0.81-1.10)	0.440503	0.966418		17.7168	0.059933		14.8415	0.0953822	-0.0459978	0.219276
	MR Egger	11	1.61(0.72-3.64)	0.277964	0.825834
	Weighted median	11	0.92(0.77-1.09)	0.32849	0.898188
	Simple mode	11	0.90(0.66-1.22)	0.512793	0.940112
	Weighted mode	11	0.90(0.69-1.19)	0.482818	0.941284
RuminococcaceaeUCG005	Inverse variance weighted	14	0.94(0.83-1.05)	0.261159	0.966418		10.5982	0.644439		9.18981	0.686638	0.0161913	0.25829
	MR Egger	14	0.78(0.57-1.07)	0.155181	0.825834
	Weighted median	14	0.94(0.79-1.10)	0.429203	0.898188
	Simple mode	14	1.08(0.78-1.51)	0.63828	0.940112
	Weighted mode	14	0.80(0.61-1.04)	0.118353	0.941284
RuminococcaceaeUCG009	Inverse variance weighted	11	0.92(0.83-1.02)	0.101837	0.852084		4.57115	0.917926		4.57061	0.87002	-0.00044664	0.981866
	MR Egger	11	0.92(0.63-1.35)	0.696338	0.961557
	Weighted median	11	0.93(0.82-1.06)	0.288474	0.898188
	Simple mode	11	0.95(0.78-1.16)	0.60209	0.940112
	Weighted mode	11	0.95(0.77-1.16)	0.604432	0.941284
RuminococcaceaeUCG010	Inverse variance weighted	6	0.94(0.77-1.15)	0.556707	0.966418		7.57597	0.181205		4.9411	0.293394	-0.026739	0.217945
	MR Egger	6	1.34(0.81-2.21)	0.324107	0.825834
	Weighted median	6	1.10(0.88-1.37)	0.422689	0.898188
	Simple mode	6	1.08(0.74-1.58)	0.707054	0.940112
	Weighted mode	6	1.10(0.84-1.44)	0.529815	0.941284
RuminococcaceaeUCG011	Inverse variance weighted	8	1.04(0.96-1.13)	0.348145	0.966418		7.24622	0.403702		7.22911	0.300178	-0.0035353	0.909039
	MR Egger	8	1.07(0.69-1.66)	0.781028	0.978473
	Weighted median	8	0.98(0.88-1.09)	0.726936	0.920271
	Simple mode	8	0.96(0.82-1.13)	0.668614	0.940112
	Weighted mode	8	0.96(0.83-1.12)	0.651865	0.941284
RuminococcaceaeUCG013	Inverse variance weighted	11	0.88(0.74-1.04)	0.141737	0.852084		14.6531	0.145231		14.0151	0.121789	-0.0127842	0.53808
	MR Egger	11	1.03(0.62-1.71)	0.918592	0.984593
	Weighted median	11	0.95(0.77-1.16)	0.586831	0.898188
	Simple mode	11	1.02(0.72-1.43)	0.933611	0.979251
	Weighted mode	11	1.02(0.77-1.34)	0.894531	0.942029
RuminococcaceaeUCG014	Inverse variance weighted	10	0.94(0.80-1.11)	0.493698	0.966418		14.4192	0.108176		13.6613	0.0910313	-0.0113264	0.524038
	MR Egger	10	1.06(0.72-1.57)	0.761943	0.978473
	Weighted median	10	0.95(0.79-1.15)	0.604166	0.898188
	Simple mode	10	0.75(0.53-1.07)	0.143971	0.940112
	Weighted mode	10	0.96(0.78-1.19)	0.742936	0.941284
Ruminococcus1	Inverse variance weighted	10	0.91(0.77-1.07)	0.234962	0.964153		11.8449	0.222198		10.4913	0.232218	0.0173409	0.339403
	MR Egger	10	0.74(0.48-1.13)	0.202474	0.825834
	Weighted median	10	0.90(0.73-1.11)	0.329399	0.898188
	Simple mode	10	0.76(0.52-1.12)	0.197751	0.940112
	Weighted mode	10	1.12(0.75-1.65)	0.593353	0.941284
Ruminococcus2	Inverse variance weighted	15	1.03(0.92-1.15)	0.656052	0.966418		15.3523	0.354502		14.0646	0.369313	-0.0121416	0.295078
	MR Egger	15	1.18(0.90-1.55)	0.259631	0.825834
	Weighted median	15	1.04(0.89-1.22)	0.618919	0.898188
	Simple mode	15	0.96(0.72-1.28)	0.790743	0.940112
	Weighted mode	15	1.16(0.92-1.46)	0.223426	0.941284
Ruminococcusgauvreauiigroup	Inverse variance weighted	11	1.02(0.89-1.16)	0.804889	0.966418		10.5466	0.393914		10.0853	0.343624	-0.0136666	0.537127
	MR Egger	11	1.22(0.69-2.16)	0.513205	0.911513
	Weighted median	11	1.03(0.86-1.24)	0.726709	0.920271
	Simple mode	11	1.07(0.79-1.46)	0.658993	0.940112
	Weighted mode	11	1.05(0.79-1.40)	0.721786	0.941284
Ruminococcusgnavusgroup	Inverse variance weighted	11	0.91(0.82-1.00)	0.059221	0.852084		11.7816	0.29994		11.6668	0.232754	-0.00845209	0.772747
	MR Egger	11	0.98(0.59-1.62)	0.934353	0.984593
	Weighted median	11	0.85(0.74-0.97)	0.0142658	0.898188
	Simple mode	11	0.82(0.66-1.03)	0.114468	0.940112
	Weighted mode	11	0.83(0.65-1.05)	0.143951	0.941284
Ruminococcustorquesgroup	Inverse variance weighted	7	0.93(0.76-1.14)	0.488623	0.966418		6.11684	0.41023		5.36081	0.37345	-0.018544	0.439356
	MR Egger	7	1.21(0.63-2.30)	0.593386	0.915865
	Weighted median	7	0.96(0.73-1.27)	0.792252	0.942146
	Simple mode	7	0.92(0.61-1.40)	0.717702	0.940112
	Weighted mode	7	0.97(0.65-1.44)	0.881829	0.941284
Sellimonas	Inverse variance weighted	9	1.02(0.94-1.09)	0.67615	0.966418		8.41349	0.394155		5.81057	0.562034	0.0491026	0.150702
	MR Egger	9	0.73(0.48-1.10)	0.173165	0.825834
	Weighted median	9	1.02(0.93-1.13)	0.631632	0.905593
	Simple mode	9	1.04(0.88-1.22)	0.661533	0.940112
	Weighted mode	9	1.05(0.89-1.23)	0.593144	0.941284
Senegalimassilia	Inverse variance weighted	5	0.95(0.80-1.12)	0.507071	0.966418		4.39087	0.355684		4.05241	0.25586	0.0161852	0.651098
	MR Egger	5	0.80(0.39-1.60)	0.568135	0.915865
	Weighted median	5	1.06(0.86-1.31)	0.590993	0.898188
	Simple mode	5	1.08(0.78-1.50)	0.664163	0.940112
	Weighted mode	5	1.09(0.78-1.53)	0.65135	0.941284
Slackia	Inverse variance weighted	6	1.02(0.85-1.23)	0.840805	0.966418		10.0965	0.0725478		6.82909	0.1452	-0.0777511	0.23874
	MR Egger	6	2.21(0.73-6.68)	0.233952	0.825834
	Weighted median	6	0.93(0.78-1.11)	0.426751	0.898188
	Simple mode	6	0.89(0.67-1.18)	0.460006	0.940112
	Weighted mode	6	0.89(0.70-1.13)	0.374281	0.941284
Streptococcus	Inverse variance weighted	12	1.05(0.82-1.34)	0.708043	0.966418		31.5587	0.000897475		31.2869	0.000526004	0.0114046	0.774229
	MR Egger	12	0.91(0.35-2.36)	0.85533	0.984593
	Weighted median	12	0.98(0.80-1.21)	0.859448	0.948476
	Simple mode	12	0.96(0.72-1.27)	0.759633	0.940112
	Weighted mode	12	0.97(0.72-1.29)	0.819878	0.941284
Subdoligranulum	Inverse variance weighted	11	0.96(0.81-1.14)	0.640597	0.966418		14.2227	0.163076		11.2406	0.25958	0.0233348	0.156694
	MR Egger	11	0.72(0.48-1.07)	0.140253	0.825834
	Weighted median	11	0.93(0.77-1.13)	0.488069	0.898188
	Simple mode	11	0.96(0.70-1.33)	0.829511	0.942469
	Weighted mode	11	0.94(0.72-1.23)	0.67349	0.941284
Sutterella	Inverse variance weighted	12	0.96(0.79-1.16)	0.648015	0.966418		25.6217	0.00738501		21.6717	0.0168673	0.0377609	0.206758
	MR Egger	12	0.55(0.24-1.25)	0.185207	0.825834
	Weighted median	12	0.90(0.74-1.11)	0.323577	0.898188
	Simple mode	12	0.77(0.51-1.16)	0.233836	0.940112
	Weighted mode	12	0.80(0.56-1.14)	0.236712	0.941284
Terrisporobacter	Inverse variance weighted	5	0.95(0.76-1.19)	0.667794	0.966418		9.24135	0.055342		2.3059	0.511391	-0.0594988	0.0780886
	MR Egger	5	1.68(1.07-2.62)	0.108151	0.825834
	Weighted median	5	0.86(0.70-1.07)	0.180198	0.898188
	Simple mode	5	0.87(0.66-1.13)	0.348975	0.940112
	Weighted mode	5	0.87(0.67-1.11)	0.321826	0.941284
Turicibacter	Inverse variance weighted	9	0.99(0.88-1.12)	0.892836	0.966418		4.13461	0.844778		4.07683	0.770887	0.00624845	0.816922
	MR Egger	9	0.94(0.57-1.53)	0.797754	0.978473
	Weighted median	9	0.96(0.82-1.13)	0.616222	0.898188
	Simple mode	9	0.93(0.72-1.22)	0.629557	0.940112
	Weighted mode	9	0.93(0.72-1.18)	0.550868	0.941284
Tyzzerella3	Inverse variance weighted	12	0.95(0.86-1.06)	0.362602	0.966418		16.4833	0.124114		16.2334	0.0931437	0.0166612	0.702989
	MR Egger	12	0.85(0.47-1.53)	0.59902	0.915865
	Weighted median	12	0.97(0.86-1.09)	0.563247	0.898188
	Simple mode	12	0.98(0.82-1.16)	0.785624	0.940112
	Weighted mode	12	0.98(0.84-1.13)	0.750137	0.941284
Veillonella	Inverse variance weighted	5	1.08(0.87-1.35)	0.460975	0.966418		6.55723	0.16122		4.03258	0.257967	-0.230744	0.264083
	MR Egger	5	25.72(0.28-2390.34)	0.254844	0.825834
	Weighted median	5	1.06(0.83-1.34)	0.644242	0.912677
	Simple mode	5	1.08(0.77-1.50)	0.685434	0.940112
	Weighted mode	5	1.07(0.80-1.44)	0.659506	0.941284
Victivallis	Inverse variance weighted	10	0.98(0.85-1.12)	0.743723	0.966418		31.9673	0.000201737		30.4331	0.000177172	-0.046828	0.543118
	MR Egger	10	1.39(0.46-4.22)	0.572611	0.915865
	Weighted median	10	1.03(0.93-1.15)	0.563473	0.898188
	Simple mode	10	1.05(0.88-1.25)	0.61518	0.940112
	Weighted mode	10	1.04(0.89-1.21)	0.633706	0.941284

## Sheet: Table S7
Table S7. MR-PRESSO results between genus of gut microbiota and endometriosis in FinnGen.
Bacterial taxa	Method	Casual Estimate	SD	T	P	RSSobs	PGlobal test	Outlier SNP
Actinomyces	MR-PRESSO	0.00395564	0.0652406	0.0606317	0.953347	10.4276	0.3476	\
Adlercreutzia	MR-PRESSO	0.0563523	0.0352105	1.60044	0.137806	5.80481	0.9406	\
Akkermansia	MR-PRESSO	0.043762	0.049256	0.888461	0.393306	8.33746	0.7986	\
Alistipes	MR-PRESSO	-0.00378262	0.0856281	-0.044175	0.965492	16.5864	0.3036	\
Allisonella	MR-PRESSO	-0.0131484	0.0533885	-0.246278	0.811669	21.3186	0.0406	4 SNP
Allisonella	Outlier-corrected MR-PRESSO	-0.0538615	0.0342336	-1.57335	0.159636	\	\	\
Alloprevotella	MR-PRESSO	-0.0299465	0.0546502	-0.547967	0.60728	9.99479	0.268	\
Anaerofilum	MR-PRESSO	-0.0353069	0.0532531	-0.663001	0.522318	19.1525	0.118	\
Anaerostipes	MR-PRESSO	-0.0692374	0.0702907	-0.985016	0.341335	17.0938	0.3976	\
Anaerotruncus	MR-PRESSO	0.239178	0.0848265	2.81961	0.0129372	28.8143	0.0578	\
Bacteroides	MR-PRESSO	-0.110561	0.090506	-1.22159	0.24988	16.2323	0.2134	\
Barnesiella	MR-PRESSO	-0.00193972	0.0745247	-0.0260278	0.979603	24.6087	0.098	\
Bifidobacterium	MR-PRESSO	-0.0462089	0.0700384	-0.659764	0.520112	30.5512	0.0342	3 SNP
Bifidobacterium	Outlier-corrected MR-PRESSO	0.046848	0.0623126	0.751823	0.465552	\	\	\
Bilophila	MR-PRESSO	0.0752513	0.0610845	1.23192	0.236942	19.1867	0.3436	\
Blautia	MR-PRESSO	0.0508799	0.147938	0.343928	0.737385	47.1223	<2e-4	7 SNP
Blautia	Outlier-corrected MR-PRESSO	0.169183	0.0801985	2.10955	0.0610883	\	\	\
Butyricicoccus	MR-PRESSO	-0.0641616	0.0772712	-0.830342	0.430426	9.56447	0.4838	\
Butyricimonas	MR-PRESSO	0.0463771	0.0570008	0.813621	0.427805	21.8029	0.2692	\
Butyrivibrio	MR-PRESSO	0.0326024	0.0313179	1.04101	0.314358	20.7657	0.2562	\
CandidatusSoleaferrea	MR-PRESSO	-0.00673447	0.0358779	-0.187705	0.853801	12.5499	0.7014	\
Catenibacterium	MR-PRESSO	-0.0536311	0.0422311	-1.26994	0.29366	2.75217	0.6948	\
ChristensenellaceaeR.7group	MR-PRESSO	-0.0103217	0.0932942	-0.110636	0.914631	11.2121	0.3678	\
Clostridiuminnocuumgroup	MR-PRESSO	-0.0105029	0.0347106	-0.302584	0.769083	8.74416	0.6444	\
Clostridiumsensustricto1	MR-PRESSO	-0.0652068	0.0600156	-1.0865	0.31325	6.58182	0.6724	\
Collinsella	MR-PRESSO	-0.0225072	0.0642147	-0.3505	0.732583	9.82851	0.6912	\
Coprobacter	MR-PRESSO	-0.0583478	0.0481186	-1.21258	0.246865	18.7822	0.2588	\
Coprococcus1	MR-PRESSO	0.0529043	0.071422	0.740728	0.472026	18.5072	0.2602	\
Coprococcus2	MR-PRESSO	0.0121429	0.0740945	0.163885	0.873443	13.5516	0.2902	\
Coprococcus3	MR-PRESSO	0.0575843	0.109432	0.526212	0.613013	16.7168	0.1206	\
DefluviitaleaceaeUCG011	MR-PRESSO	-0.0287109	0.0622116	-0.461505	0.655388	12.1599	0.3804	\
Desulfovibrio	MR-PRESSO	-0.113715	0.0548383	-2.07364	0.0648868	10.8858	0.568	\
Dialister	MR-PRESSO	0.0235281	0.0715051	0.329041	0.748305	16.7551	0.2296	\
Dorea	MR-PRESSO	-0.111506	0.157848	-0.706418	0.49462	54.2743	<2e-4	6 SNP
Dorea	Outlier-corrected MR-PRESSO	-0.0030397	0.118766	-0.0255941	0.980085	\	\	\
Eggerthella	MR-PRESSO	-0.0168251	0.0711541	-0.236459	0.819018	21.876	0.0386	\
Eggerthella	Outlier-corrected MR-PRESSO	No significant outliers
Eisenbergiella	MR-PRESSO	-0.0395521	0.0346377	-1.14188	0.277751	8.8119	0.7776	\
Enterorhabdus	MR-PRESSO	-0.0289998	0.0632676	-0.458367	0.658883	14.0981	0.2204	\
Erysipelatoclostridium	MR-PRESSO	-0.0813065	0.0562798	-1.44468	0.169112	23.1496	0.1648	\
ErysipelotrichaceaeUCG003	MR-PRESSO	-0.0351041	0.0692323	-0.507048	0.619037	27.4062	0.0892	\
Escherichia.Shigella.	MR-PRESSO	0.0223573	0.0670449	0.333468	0.743723	22.3342	0.1494	\
Eubacteriumbrachygroup	MR-PRESSO	0.0323476	0.0281643	1.14853	0.277479	6.20951	0.8822	\
Eubacteriumcoprostanoligenesgroup	MR-PRESSO	-0.00596227	0.0785369	-0.0759168	0.940736	15.9718	0.3318	\
Eubacteriumeligensgroup	MR-PRESSO	0.0546619	0.0856675	0.63807	0.541257	14.8092	0.1742	\
Eubacteriumfissicatenagroup	MR-PRESSO	0.0880678	0.0555144	1.5864	0.151311	16.6463	0.1366	\
Eubacteriumhalliigroup	MR-PRESSO	-0.0328669	0.0648676	-0.506676	0.620867	17.49	0.3124	\
Eubacteriumnodatumgroup	MR-PRESSO	-0.00495231	0.0417198	-0.118704	0.907861	17.0168	0.1766	\
Eubacteriumoxidoreducensgroup	MR-PRESSO	-0.0439607	0.0626754	-0.701403	0.514344	7.97303	0.3894	\
Eubacteriumrectalegroup	MR-PRESSO	-0.0891643	0.0929225	-0.959556	0.359904	20.1487	0.0994	\
Eubacteriumruminantiumgroup	MR-PRESSO	-0.0555022	0.0383577	-1.44697	0.165098	20.8542	0.4258	\
Eubacteriumventriosumgroup	MR-PRESSO	-0.0116284	0.0530259	-0.219297	0.829374	12.9589	0.733	\
Eubacteriumxylanophilumgroup	MR-PRESSO	0.0944084	0.09378	1.0067	0.33571	29.9633	0.0108	2 SNP
Eubacteriumxylanophilumgroup	Outlier-corrected MR-PRESSO	0.0387523	0.0806968	0.480221	0.641402	\	\	\
Faecalibacterium	MR-PRESSO	-0.0013139	0.0801381	-0.0163955	0.987188	24.7447	0.0602	\
FamilyXIIIAD3011group	MR-PRESSO	0.0181714	0.0543525	0.334325	0.74309	12.7306	0.686	\
FamilyXIIIUCG001	MR-PRESSO	-0.07303	0.0785655	-0.929544	0.379801	11.3303	0.3658	\
Flavonifractor	MR-PRESSO	0.0416502	0.0866989	0.480401	0.645592	13.9039	0.175	\
Fusicatenibacter	MR-PRESSO	-0.113705	0.053589	-2.1218	0.0479921	15.3571	0.7494	\
Gordonibacter	MR-PRESSO	0.0544497	0.0298453	1.8244	0.0911526	13.0012	0.6046	\
Haemophilus	MR-PRESSO	-0.0537006	0.0512666	-1.04748	0.313964	17.8544	0.2942	\
Holdemanella	MR-PRESSO	0.0976712	0.0497214	1.96437	0.0712321	20.6308	0.1796	\
Holdemania	MR-PRESSO	-0.107719	0.0553672	-1.94553	0.069497	26.3918	0.1162	\
Howardella	MR-PRESSO	0.0499013	0.0471729	1.05784	0.317695	19.4038	0.0954	\
Hungatella	MR-PRESSO	0.0379961	0.0566371	0.67087	0.539051	5.57146	0.5128	\
Intestinibacter	MR-PRESSO	-0.0989804	0.0821006	-1.2056	0.247954	34.5268	0.01	11 SNP
Intestinibacter	Outlier-corrected MR-PRESSO	-0.0518464	0.0669059	-0.774915	0.452255	\	\	\
Intestinimonas	MR-PRESSO	0.0305335	0.0585791	0.521236	0.608557	28.121	0.1326	\
Lachnoclostridium	MR-PRESSO	-0.13843	0.0865271	-1.59985	0.13195	27.0199	0.0658	\
LachnospiraceaeFCS020group	MR-PRESSO	0.0476951	0.0703892	0.677591	0.508348	27.5454	0.0666	\
LachnospiraceaeNC2004group	MR-PRESSO	0.0147056	0.0416401	0.35316	0.732099	7.34793	0.7444	\
LachnospiraceaeND3007group	MR-PRESSO	Not enough instrumental variables
LachnospiraceaeNK4A136group	MR-PRESSO	-0.0264667	0.0472716	-0.559885	0.583823	12.7455	0.7374	\
LachnospiraceaeUCG001	MR-PRESSO	0.0359417	0.0359787	0.998972	0.333652	9.54438	0.908	\
LachnospiraceaeUCG004	MR-PRESSO	-0.0214657	0.0892324	-0.240559	0.813957	23.6078	0.0734	\
LachnospiraceaeUCG008	MR-PRESSO	0.0212484	0.0366402	0.579921	0.574801	7.24595	0.8294	\
LachnospiraceaeUCG010	MR-PRESSO	-0.054999	0.0858443	-0.640684	0.534847	21.4887	0.0924	\
Lachnospira	MR-PRESSO	0.0617638	0.0619115	0.997614	0.356984	3.10265	0.8938	\
Lactobacillus	MR-PRESSO	0.0496736	0.0581147	0.85475	0.414862	16.6859	0.1578	\
Lactococcus	MR-PRESSO	-0.0365072	0.0398187	-0.916835	0.383139	11.1015	0.4452	\
Marvinbryantia	MR-PRESSO	-0.0791133	0.0924946	-0.855329	0.412393	22.3252	0.0544	\
Methanobrevibacter	MR-PRESSO	0.0227528	0.0310449	0.732902	0.48743	4.20728	0.8622	\
Odoribacter	MR-PRESSO	-0.0516867	0.156875	-0.329477	0.750256	40.523	0.0004	2\6 SNPs
Odoribacter	Outlier-corrected MR-PRESSO	-0.0327088	0.126719	-0.258121	0.804939	\	\	\
Olsenella	MR-PRESSO	0.0332711	0.0411551	0.808432	0.439687	15.4366	0.2344	\
Oscillibacter	MR-PRESSO	0.0478968	0.0550424	0.870179	0.397914	26.1624	0.0888	\
Oscillospira	MR-PRESSO	0.0925135	0.047877	1.93232	0.0894004	5.34026	0.8448	\
Oxalobacter	MR-PRESSO	-0.00495353	0.0340337	-0.145548	0.886911	10.7919	0.6216	\
Parabacteroides	MR-PRESSO	-0.0183351	0.0769201	-0.238366	0.818425	6.73609	0.6528	\
Paraprevotella	MR-PRESSO	-0.0601539	0.0425121	-1.41498	0.182497	13.7068	0.4946	\
Parasutterella	MR-PRESSO	0.0392843	0.0535791	0.733202	0.474739	20.2346	0.2774	\
Peptococcus	MR-PRESSO	-0.0417731	0.0413182	-1.01101	0.328044	24.5695	0.1356	\
Phascolarctobacterium	MR-PRESSO	0.0129661	0.0766689	0.169118	0.869444	14.8221	0.2284	\
Prevotella7	MR-PRESSO	0.0241102	0.0384142	0.627638	0.543051	15.5225	0.3052	\
Prevotella9	MR-PRESSO	0.0081069	0.0300804	0.269508	0.790783	8.85302	0.9676	\
RikenellaceaeRC9gutgroup	MR-PRESSO	-0.0558449	0.030318	-1.84197	0.0903157	12.3036	0.5836	\
Romboutsia	MR-PRESSO	0.0846555	0.066558	1.27191	0.225689	17.7363	0.308	\
Roseburia	MR-PRESSO	0.044155	0.0877731	0.503059	0.621777	34.5931	0.0144	6\9 SNPs
Roseburia	Outlier-corrected MR-PRESSO	0.0459635	0.0692432	0.663798	0.517602	\	\	\
Ruminiclostridium5	MR-PRESSO	-0.0210399	0.0831641	-0.252993	0.803951	32.5827	0.0202	5 SNP
Ruminiclostridium5	Outlier-corrected MR-PRESSO	0.0245006	0.0705254	0.347401	0.73385	\	\	\
Ruminiclostridium6	MR-PRESSO	-0.0132822	0.0627489	-0.211672	0.835212	19.713	0.3076	\
Ruminiclostridium9	MR-PRESSO	-0.0265359	0.0848183	-0.312856	0.759353	22.2616	0.1164	\
RuminococcaceaeNK4A214group	MR-PRESSO	-0.0941952	0.0746168	-1.26238	0.226085	27.1569	0.0774	\
RuminococcaceaeUCG002	MR-PRESSO	0.110335	0.0588651	1.87437	0.0736373	37.5585	0.0698	\
RuminococcaceaeUCG003	MR-PRESSO	0.0036461	0.0539456	0.0675883	0.947142	11.7218	0.6952	\
RuminococcaceaeUCG004	MR-PRESSO	-0.0754844	0.0733722	-1.02879	0.325671	22.7919	0.0664	\
RuminococcaceaeUCG005	MR-PRESSO	-0.0458439	0.0503792	-0.909976	0.37634	15.4572	0.6412	\
RuminococcaceaeUCG009	MR-PRESSO	-0.0411296	0.0437061	-0.941049	0.365239	12.9717	0.532	\
RuminococcaceaeUCG010	MR-PRESSO	-0.0170461	0.0868398	-0.196293	0.849958	12.1748	0.2634	\
RuminococcaceaeUCG011	MR-PRESSO	0.0389698	0.041537	0.938194	0.379379	9.59127	0.4208	\
RuminococcaceaeUCG013	MR-PRESSO	-0.0808082	0.0757863	-1.06626	0.305707	20.0443	0.1886	\
RuminococcaceaeUCG014	MR-PRESSO	-0.0329337	0.0566259	-0.581601	0.569473	18.3615	0.3788	\
Ruminococcus1	MR-PRESSO	-0.0659777	0.0654711	-1.00774	0.33197	17.893	0.297	\
Ruminococcus2	MR-PRESSO	0.025929	0.0582191	0.44537	0.662862	18.6608	0.3324	\
Ruminococcusgauvreauiigroup	MR-PRESSO	-0.00889783	0.0672576	-0.132295	0.89714	14.2563	0.3638	\
Ruminococcusgnavusgroup	MR-PRESSO	-0.0972305	0.0515388	-1.88655	0.0885639	14.5536	0.3122	\
Ruminococcustorquesgroup	MR-PRESSO	-0.143908	0.0993294	-1.4488	0.178016	17.0678	0.183	\
Sellimonas	MR-PRESSO	0.005098	0.0352188	0.144752	0.888096	11.8022	0.4048	\
Senegalimassilia	MR-PRESSO	-0.0843464	0.0636581	-1.32499	0.226787	9.97358	0.402	\
Slackia	MR-PRESSO	0.0520965	0.0664061	0.784514	0.455339	14.4643	0.197	\
Streptococcus	MR-PRESSO	0.0220384	0.107588	0.204841	0.840869	36.9749	0.0036	5 SNP
Streptococcus	Outlier-corrected MR-PRESSO	-0.0612417	0.06112	-1.00199	0.336125	\	\	\
Subdoligranulum	MR-PRESSO	-0.0535212	0.0699565	-0.765064	0.457898	17.1334	0.3324	\
Sutterella	MR-PRESSO	-0.0457299	0.10017	-0.456522	0.656897	30.3503	0.0086	\
Sutterella	Outlier-corrected MR-PRESSO	No significant outliers
Terrisporobacter	MR-PRESSO	-0.070341	0.0962728	-0.730642	0.497782	15.0407	0.1044	\
Turicibacter	MR-PRESSO	-0.00848504	0.0429113	-0.197735	0.846563	9.92927	0.751	\
Tyzzerella3	MR-PRESSO	-0.0375489	0.0478543	-0.78465	0.447872	19.4418	0.1706	\
Veillonella	MR-PRESSO	0.0641299	0.0864251	0.742029	0.486091	11.6487	0.229	\
Victivallis	MR-PRESSO	-0.00383121	0.0596166	-0.0642642	0.949913	40.3311	0.0012	7 SNP
Victivallis	Outlier-corrected MR-PRESSO	0.050519	0.0363868	1.38839	0.195167	\	\	\

## Sheet: Table S8
Table S8. The results of MR analysis between gut microbiota and endometriosis in stage 1 and 2.
Bacterial taxa	Method	nSNP	OR(95%CI)	P	q-value		IVW			MR-Egger
							Cochran's Q	Pheterogeneity test		Cochran's Q	Pheterogeneity test	Egger_intercept	Ppleiotropy
Actinomyces	Inverse variance weighted	7	1.14(0.95-1.37)	0.166603	0.933922		4.25	0.643		4.01	0.548	0.0126245	0.645659
	MR Egger	7	1.03(0.66-1.61)	0.909444	0.990728
	Weighted median	7	1.03(0.81-1.32)	0.802609	0.972752
	Simple mode	7	1.03(0.73-1.43)	0.887327	0.990864
	Weighted mode	7	1.03(0.79-1.32)	0.853366	0.976448
Adlercreutzia	Inverse variance weighted	8	1.06(0.87-1.28)	0.588127	0.990805		1.27	0.989		0.9	0.989	-0.0240252	0.565603
	MR Egger	8	1.38(0.57-3.31)	0.502333	0.990728
	Weighted median	8	1.07(0.85-1.35)	0.572572	0.972752
	Simple mode	8	1.13(0.80-1.59)	0.501953	0.990864
	Weighted mode	8	1.11(0.79-1.56)	0.566496	0.975032
Akkermansia	Inverse variance weighted	11	1.04(0.86-1.26)	0.661706	0.990805		5.25	0.874		4.82	0.85	0.0167692	0.530189
	MR Egger	11	0.85(0.45-1.62)	0.632702	0.990728
	Weighted median	11	1.02(0.80-1.29)	0.882398	0.972752
	Simple mode	11	1.12(0.75-1.66)	0.590779	0.990864
	Weighted mode	11	1.13(0.78-1.63)	0.535798	0.975032
Alistipes	Inverse variance weighted	12	1.11(0.86-1.44)	0.407445	0.990805		11.96	0.367		7.94	0.635	0.0717482	0.0729178
	MR Egger	12	0.35(0.11-1.12)	0.105792	0.990728
	Weighted median	12	1.18(0.84-1.67)	0.34396	0.972752
	Simple mode	12	1.20(0.68-2.13)	0.539634	0.990864
	Weighted mode	12	1.19(0.69-2.05)	0.549114	0.975032
Allisonella	Inverse variance weighted	8	0.95(0.82-1.09)	0.43377	0.990805		10.21	0.177		10.12	0.12	0.0177713	0.817702
	MR Egger	8	0.84(0.30-2.31)	0.741232	0.990728
	Weighted median	8	0.85(0.72-1.01)	0.0649665	0.972752
	Simple mode	8	0.84(0.65-1.07)	0.206254	0.990864
	Weighted mode	8	0.84(0.63-1.12)	0.276401	0.975032
Alloprevotella	Inverse variance weighted	5	0.98(0.82-1.16)	0.778139	0.990805		5.46	0.243		5.42	0.144	-0.0177188	0.893103
	MR Egger	5	1.11(0.20-6.19)	0.914317	0.990728
	Weighted median	5	0.97(0.78-1.20)	0.766074	0.972752
	Simple mode	5	0.87(0.64-1.18)	0.430144	0.990864
	Weighted mode	5	0.88(0.64-1.20)	0.457206	0.975032
Anaerofilum	Inverse variance weighted	10	0.94(0.82-1.07)	0.356395	0.990805		7.68	0.567		7.49	0.485	0.0180167	0.671406
	MR Egger	10	0.80(0.38-1.66)	0.563844	0.990728
	Weighted median	10	0.92(0.78-1.09)	0.346206	0.972752
	Simple mode	10	0.90(0.68-1.20)	0.498341	0.990864
	Weighted mode	10	0.91(0.69-1.20)	0.508227	0.975032
Anaerostipes	Inverse variance weighted	13	0.93(0.70-1.23)	0.604454	0.990805		19.84	0.07		19.39	0.054	0.0174058	0.621836
	MR Egger	13	0.71(0.25-2.05)	0.543913	0.990728
	Weighted median	13	0.83(0.60-1.14)	0.242902	0.972752
	Simple mode	13	0.79(0.48-1.31)	0.382807	0.990864
	Weighted mode	13	0.80(0.49-1.29)	0.377652	0.975032
Anaerotruncus	Inverse variance weighted	13	1.09(0.85-1.39)	0.493757	0.990805		15.92	0.195		15.47	0.162	-0.0142279	0.583874
	MR Egger	13	1.33(0.64-2.75)	0.464304	0.990728
	Weighted median	13	1.37(1.02-1.84)	0.0394497	0.972752
	Simple mode	13	1.44(0.83-2.50)	0.214819	0.990864
	Weighted mode	13	1.44(0.89-2.33)	0.160087	0.975032
Bacteroides	Inverse variance weighted	8	0.77(0.59-1.01)	0.0557792	0.933922		5.97	0.543		4.7	0.583	0.0514441	0.302676
	MR Egger	8	0.35(0.09-1.42)	0.192327	0.990728
	Weighted median	8	0.76(0.53-1.09)	0.128955	0.972752
	Simple mode	8	0.69(0.41-1.18)	0.216515	0.990864
	Weighted mode	8	0.71(0.44-1.15)	0.203068	0.975032
Barnesiella	Inverse variance weighted	12	0.92(0.75-1.13)	0.411577	0.990805		5.35	0.913		5.33	0.868	-0.0048685	0.88154
	MR Egger	12	0.98(0.42-2.27)	0.959374	0.990728
	Weighted median	12	0.90(0.69-1.19)	0.473378	0.972752
	Simple mode	12	0.80(0.53-1.23)	0.33283	0.990864
	Weighted mode	12	0.84(0.55-1.30)	0.45476	0.975032
Bifidobacterium	Inverse variance weighted	12	0.86(0.71-1.05)	0.138886	0.933922		14.06	0.23		13.89	0.178	-0.00748369	0.733089
	MR Egger	12	0.94(0.56-1.57)	0.808495	0.990728
	Weighted median	12	0.92(0.72-1.16)	0.477838	0.972752
	Simple mode	12	0.96(0.65-1.41)	0.834616	0.990864
	Weighted mode	12	0.94(0.69-1.28)	0.696125	0.975032
Bilophila	Inverse variance weighted	13	1.01(0.83-1.23)	0.927898	0.990805		9.91	0.624		9.9	0.539	-0.00290874	0.936489
	MR Egger	13	1.05(0.40-2.76)	0.923526	0.990728
	Weighted median	13	0.88(0.67-1.17)	0.376631	0.972752
	Simple mode	13	0.83(0.51-1.34)	0.456916	0.990864
	Weighted mode	13	0.84(0.53-1.32)	0.464251	0.975032
Blautia	Inverse variance weighted	12	0.87(0.59-1.30)	0.506789	0.990805		32.04	0.001		31.7	0	-0.0124448	0.749475
	MR Egger	12	1.03(0.36-2.98)	0.956513	0.990728
	Weighted median	12	1.02(0.75-1.38)	0.906006	0.972752
	Simple mode	12	1.00(0.64-1.55)	0.987628	0.995775
	Weighted mode	12	0.99(0.65-1.50)	0.958993	0.983795
Butyricicoccus	Inverse variance weighted	8	0.99(0.78-1.26)	0.922511	0.990805		2.87	0.897		2	0.92	0.0192328	0.385767
	MR Egger	8	0.82(0.51-1.30)	0.42622	0.990728
	Weighted median	8	0.93(0.69-1.26)	0.640435	0.972752
	Simple mode	8	0.90(0.59-1.39)	0.655238	0.990864
	Weighted mode	8	0.90(0.61-1.32)	0.597927	0.975032
Butyricimonas	Inverse variance weighted	13	1.13(0.93-1.39)	0.225792	0.933922		15.05	0.239		13.05	0.29	0.0397754	0.220437
	MR Egger	13	0.73(0.36-1.46)	0.390183	0.990728
	Weighted median	13	1.24(0.94-1.63)	0.126714	0.972752
	Simple mode	13	1.39(0.80-2.39)	0.264235	0.990864
	Weighted mode	13	1.37(0.82-2.29)	0.254836	0.975032
Butyrivibrio	Inverse variance weighted	15	1.05(0.96-1.14)	0.308337	0.990805		13.22	0.509		11.19	0.595	-0.0394968	0.177143
	MR Egger	15	1.37(0.94-2.00)	0.128177	0.990728
	Weighted median	15	1.04(0.93-1.17)	0.477235	0.972752
	Simple mode	15	1.03(0.82-1.30)	0.810679	0.990864
	Weighted mode	15	1.01(0.80-1.27)	0.93219	0.983795
CandidatusSoleaferrea	Inverse variance weighted	9	0.84(0.72-0.98)	0.0287814	0.755233		4.55	0.804		4.55	0.715	0.00607388	0.937746
	MR Egger	9	0.79(0.16-3.82)	0.776663	0.990728
	Weighted median	9	0.81(0.66-1.00)	0.0468019	0.972752
	Simple mode	9	0.76(0.55-1.05)	0.137901	0.990864
	Weighted mode	9	0.76(0.54-1.07)	0.149479	0.975032
Catenibacterium	Inverse variance weighted	4	0.86(0.72-1.03)	0.0973835	0.933922		0.81	0.847		0.5	0.779	-0.0800857	0.633099
	MR Egger	4	1.61(0.18-14.36)	0.713012	0.990728
	Weighted median	4	0.84(0.68-1.02)	0.0819788	0.972752
	Simple mode	4	0.81(0.61-1.08)	0.250189	0.990864
	Weighted mode	4	0.82(0.62-1.07)	0.23788	0.975032
ChristensenellaceaeR.7group	Inverse variance weighted	8	1.06(0.79-1.41)	0.699195	0.990805		7.19	0.41		7.17	0.306	-0.0052761	0.902423
	MR Egger	8	1.13(0.38-3.37)	0.829865	0.990728
	Weighted median	8	1.21(0.83-1.78)	0.317126	0.972752
	Simple mode	8	1.38(0.78-2.46)	0.307442	0.990864
	Weighted mode	8	1.39(0.77-2.50)	0.307993	0.975032
Clostridiuminnocuumgroup	Inverse variance weighted	8	1.02(0.88-1.17)	0.824191	0.990805		8.54	0.288		6.36	0.384	0.0664883	0.202085
	MR Egger	8	0.63(0.32-1.23)	0.223904	0.990728
	Weighted median	8	0.95(0.80-1.13)	0.566636	0.972752
	Simple mode	8	0.92(0.70-1.20)	0.551161	0.990864
	Weighted mode	8	0.92(0.71-1.18)	0.509429	0.975032
Clostridiumsensustricto1	Inverse variance weighted	6	1.04(0.80-1.37)	0.75425	0.990805		6.65	0.248		5.47	0.243	-0.0341849	0.403801
	MR Egger	6	1.45(0.69-3.05)	0.382196	0.990728
	Weighted median	6	0.96(0.71-1.31)	0.813581	0.972752
	Simple mode	6	0.94(0.61-1.44)	0.775234	0.990864
	Weighted mode	6	0.95(0.65-1.37)	0.777464	0.975032
Collinsella	Inverse variance weighted	9	0.96(0.68-1.38)	0.840523	0.990805		15.52	0.05		15.49	0.03	-0.00568009	0.914196
	MR Egger	9	1.04(0.25-4.31)	0.955897	0.990728
	Weighted median	9	0.88(0.61-1.28)	0.516296	0.972752
	Simple mode	9	0.92(0.58-1.46)	0.721055	0.990864
	Weighted mode	9	0.92(0.58-1.46)	0.734648	0.975032
Coprobacter	Inverse variance weighted	11	1.00(0.82-1.20)	0.966	0.990805		16.46	0.087		15.34	0.082	-0.0328427	0.438919
	MR Egger	11	1.34(0.63-2.85)	0.45991	0.990728
	Weighted median	11	0.99(0.80-1.23)	0.953912	0.972752
	Simple mode	11	0.95(0.66-1.37)	0.790305	0.990864
	Weighted mode	11	0.95(0.66-1.38)	0.810101	0.975032
Coprococcus1	Inverse variance weighted	12	1.05(0.86-1.29)	0.61446	0.990805		10.68	0.471		10.64	0.386	0.00368433	0.856048
	MR Egger	12	1.01(0.59-1.70)	0.982403	0.990728
	Weighted median	12	1.10(0.82-1.47)	0.51786	0.972752
	Simple mode	12	1.16(0.75-1.80)	0.516521	0.990864
	Weighted mode	12	1.10(0.73-1.66)	0.651448	0.975032
Coprococcus2	Inverse variance weighted	8	0.82(0.65-1.03)	0.0866693	0.933922		3.99	0.781		3.34	0.765	-0.0531779	0.453691
	MR Egger	8	1.71(0.28-10.48)	0.584943	0.990728
	Weighted median	8	0.76(0.57-1.02)	0.0692031	0.972752
	Simple mode	8	0.71(0.45-1.12)	0.18519	0.990864
	Weighted mode	8	0.71(0.43-1.17)	0.220083	0.975032
Coprococcus3	Inverse variance weighted	8	0.99(0.75-1.31)	0.952126	0.990805		6.54	0.478		6.2	0.401	0.0272339	0.584653
	MR Egger	8	0.62(0.13-3.08)	0.583792	0.990728
	Weighted median	8	0.93(0.64-1.35)	0.711013	0.972752
	Simple mode	8	0.82(0.46-1.44)	0.508061	0.990864
	Weighted mode	8	0.84(0.47-1.50)	0.574387	0.975032
DefluviitaleaceaeUCG011	Inverse variance weighted	9	0.99(0.74-1.33)	0.970249	0.990805		19.27	0.013		19.25	0.007	0.0053308	0.92865
	MR Egger	9	0.94(0.31-2.91)	0.924026	0.990728
	Weighted median	9	1.16(0.88-1.52)	0.298656	0.972752
	Simple mode	9	1.31(0.80-2.15)	0.313186	0.990864
	Weighted mode	9	1.28(0.86-1.90)	0.264889	0.975032
Desulfovibrio	Inverse variance weighted	10	1.02(0.78-1.34)	0.876319	0.990805		19.49	0.021		9.69	0.287	0.0853052	0.0216714
	MR Egger	10	0.45(0.25-0.82)	0.0313143	0.990728
	Weighted median	10	1.01(0.76-1.36)	0.92322	0.972752
	Simple mode	10	0.93(0.54-1.62)	0.810531	0.990864
	Weighted mode	10	0.86(0.55-1.35)	0.532917	0.975032
Dialister	Inverse variance weighted	11	1.09(0.89-1.32)	0.415542	0.990805		6.49	0.773		1.95	0.992	0.0645025	0.0620675
	MR Egger	11	0.46(0.21-1.04)	0.0948421	0.990728
	Weighted median	11	1.19(0.92-1.54)	0.184748	0.972752
	Simple mode	11	1.32(0.86-2.03)	0.236029	0.990864
	Weighted mode	11	1.31(0.84-2.06)	0.259312	0.975032
Dorea	Inverse variance weighted	10	0.89(0.54-1.47)	0.648466	0.990805		35.31	5.25e-05		35.31	2.35e-05	-0.000711248	0.988945
	MR Egger	10	0.90(0.20-3.95)	0.891304	0.990728
	Weighted median	10	0.91(0.63-1.32)	0.623106	0.972752
	Simple mode	10	0.87(0.49-1.56)	0.651478	0.990864
	Weighted mode	10	0.85(0.53-1.37)	0.527383	0.975032
Eggerthella	Inverse variance weighted	9	0.91(0.78-1.05)	0.175657	0.933922		7.52	0.482		5.89	0.553	-0.0461798	0.242947
	MR Egger	9	1.36(0.71-2.61)	0.37739	0.990728
	Weighted median	9	0.94(0.78-1.13)	0.495555	0.972752
	Simple mode	9	0.99(0.75-1.31)	0.945755	0.995775
	Weighted mode	9	0.97(0.74-1.27)	0.824551	0.975032
Eisenbergiella	Inverse variance weighted	11	0.97(0.82-1.15)	0.764503	0.990805		15.78	0.106		12.81	0.172	0.091668	0.181999
	MR Egger	11	0.41(0.12-1.34)	0.174134	0.990728
	Weighted median	11	0.96(0.79-1.18)	0.705697	0.972752
	Simple mode	11	0.81(0.55-1.19)	0.30336	0.990864
	Weighted mode	11	0.82(0.59-1.15)	0.280693	0.975032
Enterorhabdus	Inverse variance weighted	6	0.96(0.68-1.34)	0.805007	0.990805		12.33	0.031		10.36	0.035	-0.0526141	0.432511
	MR Egger	6	1.40(0.56-3.48)	0.514125	0.990728
	Weighted median	6	0.98(0.71-1.35)	0.898931	0.972752
	Simple mode	6	0.96(0.57-1.59)	0.868499	0.990864
	Weighted mode	6	0.96(0.59-1.57)	0.877246	0.983795
Erysipelatoclostridium	Inverse variance weighted	15	0.88(0.76-1.03)	0.102948	0.933922		7.7	0.904		7.34	0.884	0.0143982	0.558599
	MR Egger	15	0.74(0.41-1.33)	0.337332	0.990728
	Weighted median	15	0.87(0.71-1.06)	0.155571	0.972752
	Simple mode	15	0.85(0.61-1.19)	0.363616	0.990864
	Weighted mode	15	0.85(0.62-1.17)	0.345037	0.975032
ErysipelotrichaceaeUCG003	Inverse variance weighted	16	0.99(0.82-1.18)	0.877349	0.990805		17.05	0.316		16.79	0.267	0.0104915	0.651274
	MR Egger	16	0.88(0.53-1.47)	0.635312	0.990728
	Weighted median	16	0.92(0.72-1.17)	0.488427	0.972752
	Simple mode	16	0.92(0.62-1.35)	0.663204	0.990864
	Weighted mode	16	0.90(0.62-1.31)	0.600306	0.975032
Escherichia.Shigella	Inverse variance weighted	10	1.22(0.96-1.56)	0.10539	0.933922		11.24	0.26		5.33	0.722	0.0627217	0.0411031
	MR Egger	10	0.55(0.28-1.09)	0.123312	0.990728
	Weighted median	10	1.05(0.76-1.45)	0.7535	0.972752
	Simple mode	10	0.97(0.58-1.64)	0.915384	0.995775
	Weighted mode	10	0.95(0.60-1.50)	0.824234	0.975032
Eubacteriumbrachygroup	Inverse variance weighted	10	1.16(1.03-1.31)	0.0146684	0.755233		3.85	0.921		3.78	0.877	-0.00863253	0.790349
	MR Egger	10	1.24(0.76-2.03)	0.408237	0.990728
	Weighted median	10	1.13(0.96-1.32)	0.131913	0.972752
	Simple mode	10	1.10(0.86-1.42)	0.463166	0.990864
	Weighted mode	10	1.10(0.86-1.42)	0.454582	0.975032
Eubacteriumcoprostanoligenesgroup	Inverse variance weighted	12	1.09(0.80-1.49)	0.572523	0.990805		19.66	0.05		19.25	0.037	0.0177046	0.65479
	MR Egger	12	0.83(0.24-2.82)	0.768409	0.990728
	Weighted median	12	1.34(0.95-1.91)	0.096931	0.972752
	Simple mode	12	1.48(0.75-2.91)	0.284106	0.990864
	Weighted mode	12	1.48(0.79-2.77)	0.24987	0.975032
Eubacteriumeligensgroup	Inverse variance weighted	6	1.15(0.86-1.54)	0.329932	0.990805		1.46	0.917		1.33	0.855	-0.0156963	0.73683
	MR Egger	6	1.40(0.47-4.14)	0.57625	0.990728
	Weighted median	6	1.19(0.82-1.71)	0.357952	0.972752
	Simple mode	6	1.30(0.79-2.15)	0.34512	0.990864
	Weighted mode	6	1.23(0.77-1.99)	0.426133	0.975032
Eubacteriumfissicatenagroup	Inverse variance weighted	9	1.13(0.95-1.35)	0.166859	0.933922		14.84	0.062		13.65	0.058	-0.0477822	0.460614
	MR Egger	9	1.63(0.64-4.11)	0.338017	0.990728
	Weighted median	9	1.14(0.94-1.38)	0.195872	0.972752
	Simple mode	9	1.12(0.78-1.60)	0.553079	0.990864
	Weighted mode	9	1.12(0.80-1.55)	0.533331	0.975032
Eubacteriumhalliigroup	Inverse variance weighted	14	0.88(0.73-1.05)	0.149802	0.933922		9.61	0.726		9.6	0.651	0.00145364	0.927032
	MR Egger	14	0.86(0.59-1.25)	0.45292	0.990728
	Weighted median	14	0.87(0.68-1.12)	0.27573	0.972752
	Simple mode	14	0.87(0.60-1.25)	0.45751	0.990864
	Weighted mode	14	0.88(0.64-1.20)	0.424674	0.975032
Eubacteriumnodatumgroup	Inverse variance weighted	11	1.00(0.90-1.12)	0.942718	0.990805		7.54	0.674		4.92	0.841	0.0565385	0.140022
	MR Egger	11	0.69(0.43-1.10)	0.152972	0.990728
	Weighted median	11	1.01(0.87-1.16)	0.926295	0.972752
	Simple mode	11	1.00(0.79-1.26)	0.995775	0.995775
	Weighted mode	11	1.00(0.79-1.25)	0.970889	0.985833
Eubacteriumoxidoreducensgroup	Inverse variance weighted	5	0.87(0.72-1.06)	0.176976	0.933922		4.13	0.389		3.81	0.282	0.0221969	0.653269
	MR Egger	5	0.72(0.32-1.61)	0.479273	0.990728
	Weighted median	5	0.96(0.73-1.25)	0.743113	0.972752
	Simple mode	5	0.99(0.68-1.45)	0.974146	0.995775
	Weighted mode	5	1.00(0.66-1.49)	0.985833	0.985833
Eubacteriumrectalegroup	Inverse variance weighted	8	1.07(0.75-1.55)	0.702203	0.990805		12.95	0.073		12.91	0.045	0.00692763	0.886037
	MR Egger	8	0.97(0.23-4.04)	0.964557	0.990728
	Weighted median	8	0.98(0.66-1.45)	0.920128	0.972752
	Simple mode	8	0.88(0.49-1.61)	0.697336	0.990864
	Weighted mode	8	0.92(0.54-1.57)	0.764032	0.975032
Eubacteriumruminantiumgroup	Inverse variance weighted	18	0.96(0.85-1.09)	0.543325	0.990805		17.93	0.393		16.19	0.44	0.0253116	0.209153
	MR Egger	18	0.75(0.50-1.11)	0.170749	0.990728
	Weighted median	18	0.95(0.80-1.13)	0.5709	0.972752
	Simple mode	18	0.92(0.68-1.25)	0.603657	0.990864
	Weighted mode	18	0.94(0.73-1.21)	0.641856	0.975032
Eubacteriumventriosumgroup	Inverse variance weighted	15	0.96(0.79-1.16)	0.646729	0.990805		13.8	0.464		12.95	0.452	0.029643	0.371619
	MR Egger	15	0.65(0.28-1.51)	0.333413	0.990728
	Weighted median	15	1.05(0.80-1.38)	0.73104	0.972752
	Simple mode	15	1.15(0.70-1.91)	0.591282	0.990864
	Weighted mode	15	1.14(0.70-1.86)	0.604612	0.975032
Eubacteriumxylanophilumgroup	Inverse variance weighted	9	1.23(0.88-1.73)	0.220241	0.933922		21.08	0.007		19.52	0.007	0.0322019	0.479259
	MR Egger	9	0.85(0.30-2.39)	0.7695	0.990728
	Weighted median	9	1.01(0.74-1.38)	0.943286	0.972752
	Simple mode	9	0.91(0.61-1.36)	0.64603	0.990864
	Weighted mode	9	0.94(0.66-1.33)	0.732044	0.975032
Faecalibacterium	Inverse variance weighted	10	1.05(0.85-1.28)	0.668281	0.990805		10	0.35		9.8	0.28	-0.00901654	0.692518
	MR Egger	10	1.13(0.74-1.71)	0.589987	0.990728
	Weighted median	10	1.06(0.82-1.38)	0.638075	0.972752
	Simple mode	10	1.19(0.83-1.71)	0.370311	0.990864
	Weighted mode	10	1.08(0.83-1.41)	0.591289	0.975032
FamilyXIIIAD3011group	Inverse variance weighted	13	1.26(1.02-1.55)	0.0317325	0.755233		13.55	0.33		11.75	0.383	0.0513642	0.220078
	MR Egger	13	0.67(0.26-1.76)	0.43781	0.990728
	Weighted median	13	1.14(0.87-1.50)	0.340101	0.972752
	Simple mode	13	1.04(0.69-1.57)	0.846911	0.990864
	Weighted mode	13	1.09(0.75-1.60)	0.65612	0.975032
FamilyXIIIUCG001	Inverse variance weighted	8	1.04(0.76-1.43)	0.786077	0.990805		13.08	0.07		11.3	0.079	-0.0406432	0.368616
	MR Egger	8	1.65(0.62-4.40)	0.352712	0.990728
	Weighted median	8	0.93(0.66-1.29)	0.652686	0.972752
	Simple mode	8	0.83(0.46-1.50)	0.553684	0.990864
	Weighted mode	8	0.83(0.50-1.40)	0.512604	0.975032
Flavonifractor	Inverse variance weighted	5	1.05(0.77-1.43)	0.75882	0.990805		5.31	0.257		5.3	0.151	0.00579402	0.92889
	MR Egger	5	0.98(0.23-4.09)	0.980101	0.990728
	Weighted median	5	0.83(0.57-1.22)	0.336912	0.972752
	Simple mode	5	0.81(0.46-1.44)	0.514881	0.990864
	Weighted mode	5	0.81(0.47-1.41)	0.505966	0.975032
Fusicatenibacter	Inverse variance weighted	18	0.93(0.77-1.13)	0.478936	0.990805		18.27	0.372		17.21	0.372	-0.0247861	0.334355
	MR Egger	18	1.33(0.64-2.74)	0.452485	0.990728
	Weighted median	18	1.07(0.82-1.40)	0.595381	0.972752
	Simple mode	18	1.14(0.74-1.74)	0.567266	0.990864
	Weighted mode	18	1.10(0.73-1.64)	0.652043	0.975032
Gordonibacter	Inverse variance weighted	11	1.10(0.96-1.25)	0.160926	0.933922		14.35	0.157		12.39	0.192	0.0497143	0.262888
	MR Egger	11	0.80(0.46-1.37)	0.43215	0.990728
	Weighted median	11	1.11(0.95-1.30)	0.195056	0.972752
	Simple mode	11	1.16(0.90-1.51)	0.279888	0.990864
	Weighted mode	11	1.15(0.89-1.47)	0.306174	0.975032
Haemophilus	Inverse variance weighted	9	1.04(0.88-1.23)	0.635458	0.990805		7.33	0.501		5.73	0.571	0.0277048	0.246556
	MR Egger	9	0.84(0.58-1.21)	0.388552	0.990728
	Weighted median	9	1.04(0.83-1.30)	0.726645	0.972752
	Simple mode	9	1.04(0.77-1.41)	0.798553	0.990864
	Weighted mode	9	1.03(0.79-1.35)	0.840225	0.975032
Holdemanella	Inverse variance weighted	11	1.05(0.91-1.22)	0.505836	0.990805		10.84	0.37		10.81	0.289	0.00418051	0.868812
	MR Egger	11	1.01(0.65-1.58)	0.95214	0.990728
	Weighted median	11	1.10(0.91-1.34)	0.329313	0.972752
	Simple mode	11	1.17(0.85-1.61)	0.365189	0.990864
	Weighted mode	11	1.15(0.86-1.54)	0.355569	0.975032
Holdemania	Inverse variance weighted	14	0.88(0.72-1.07)	0.193482	0.933922		22.08	0.054		21.92	0.038	0.00866653	0.77528
	MR Egger	14	0.81(0.44-1.47)	0.49733	0.990728
	Weighted median	14	0.85(0.67-1.07)	0.170425	0.972752
	Simple mode	14	0.85(0.57-1.28)	0.452337	0.990864
	Weighted mode	14	0.90(0.65-1.26)	0.55745	0.975032
Howardella	Inverse variance weighted	9	1.00(0.89-1.13)	0.990518	0.990805		8.95	0.346		7.29	0.4	-0.0462598	0.246096
	MR Egger	9	1.33(0.84-2.12)	0.261273	0.990728
	Weighted median	9	1.00(0.85-1.17)	0.976606	0.976606
	Simple mode	9	0.97(0.76-1.26)	0.847638	0.990864
	Weighted mode	9	0.97(0.78-1.21)	0.82182	0.975032
Hungatella	Inverse variance weighted	5	1.15(0.93-1.42)	0.204206	0.933922		5.84	0.211		5.83	0.12	0.00820411	0.938246
	MR Egger	5	1.08(0.25-4.71)	0.92766	0.990728
	Weighted median	5	1.22(0.95-1.55)	0.117451	0.972752
	Simple mode	5	1.30(0.91-1.85)	0.216965	0.990864
	Weighted mode	5	1.25(0.91-1.74)	0.243523	0.975032
Intestinibacter	Inverse variance weighted	15	0.90(0.75-1.07)	0.227594	0.933922		15.66	0.335		15.02	0.306	0.0175366	0.470213
	MR Egger	15	0.73(0.41-1.30)	0.302926	0.990728
	Weighted median	15	0.95(0.75-1.19)	0.640325	0.972752
	Simple mode	15	0.96(0.63-1.45)	0.848276	0.990864
	Weighted mode	15	0.96(0.65-1.42)	0.840421	0.975032
Intestinimonas	Inverse variance weighted	16	0.97(0.78-1.19)	0.749922	0.990805		26.31	0.035		25.66	0.029	-0.0154581	0.563596
	MR Egger	16	1.14(0.63-2.08)	0.666666	0.990728
	Weighted median	16	0.94(0.73-1.19)	0.59191	0.972752
	Simple mode	16	0.72(0.43-1.20)	0.226965	0.990864
	Weighted mode	16	0.89(0.55-1.43)	0.634789	0.975032
Lachnoclostridium	Inverse variance weighted	13	0.89(0.72-1.10)	0.28464	0.990805		6.48	0.89		6.46	0.841	-0.00380083	0.881271
	MR Egger	13	0.94(0.45-1.94)	0.869056	0.990728
	Weighted median	13	0.92(0.69-1.23)	0.58684	0.972752
	Simple mode	13	1.00(0.63-1.61)	0.988938	0.995775
	Weighted mode	13	0.97(0.65-1.46)	0.89642	0.983795
LachnospiraceaeFCS020group	Inverse variance weighted	12	1.09(0.80-1.49)	0.580453	0.990805		29.25	0.002		25.1	0.005	0.0386616	0.227191
	MR Egger	12	0.67(0.30-1.49)	0.351323	0.990728
	Weighted median	12	0.97(0.73-1.27)	0.803039	0.972752
	Simple mode	12	0.96(0.57-1.61)	0.884597	0.990864
	Weighted mode	12	0.95(0.60-1.50)	0.821775	0.975032
LachnospiraceaeNC2004group	Inverse variance weighted	9	0.95(0.78-1.16)	0.604243	0.990805		12.88	0.116		12.85	0.076	-0.00609407	0.907636
	MR Egger	9	1.00(0.42-2.36)	0.997731	0.997731
	Weighted median	9	1.06(0.84-1.33)	0.612709	0.972752
	Simple mode	9	1.10(0.77-1.56)	0.617151	0.990864
	Weighted mode	9	1.12(0.82-1.55)	0.496158	0.975032
LachnospiraceaeND3007group	Inverse variance weighted	3	0.82(0.49-1.35)	0.427825	0.990805		2.56	0.277		2.05	0.152	0.160134	0.705534
	MR Egger	3	0.05(0.00-2404.72)	0.68727	0.990728
	Weighted median	3	0.71(0.40-1.25)	0.236106	0.972752
	Simple mode	3	0.63(0.30-1.32)	0.344274	0.990864
	Weighted mode	3	0.63(0.26-1.48)	0.396157	0.975032
LachnospiraceaeNK4A136group	Inverse variance weighted	15	0.91(0.77-1.08)	0.29802	0.990805		9.16	0.821		9.13	0.763	0.00191936	0.882565
	MR Egger	15	0.89(0.64-1.25)	0.525421	0.990728
	Weighted median	15	0.91(0.71-1.17)	0.465186	0.972752
	Simple mode	15	0.85(0.59-1.23)	0.413098	0.990864
	Weighted mode	15	0.90(0.68-1.18)	0.463905	0.975032
LachnospiraceaeUCG001	Inverse variance weighted	13	0.95(0.81-1.11)	0.533283	0.990805		8.01	0.784		7.86	0.725	-0.0120577	0.709168
	MR Egger	13	1.08(0.55-2.13)	0.823565	0.990728
	Weighted median	13	0.99(0.81-1.21)	0.892817	0.972752
	Simple mode	13	0.99(0.70-1.40)	0.956732	0.995775
	Weighted mode	13	0.98(0.72-1.33)	0.904493	0.983795
LachnospiraceaeUCG004	Inverse variance weighted	12	0.93(0.75-1.16)	0.528268	0.990805		9.6	0.566		9.59	0.477	-0.00332004	0.911256
	MR Egger	12	0.98(0.40-2.38)	0.968534	0.990728
	Weighted median	12	0.90(0.67-1.21)	0.490251	0.972752
	Simple mode	12	0.90(0.54-1.49)	0.682322	0.990864
	Weighted mode	12	0.88(0.54-1.44)	0.626462	0.975032
LachnospiraceaeUCG008	Inverse variance weighted	10	0.91(0.78-1.05)	0.198431	0.933922		6.05	0.735		5.99	0.648	0.00927479	0.822363
	MR Egger	10	0.83(0.39-1.77)	0.642947	0.990728
	Weighted median	10	0.92(0.76-1.11)	0.373279	0.972752
	Simple mode	10	1.05(0.75-1.46)	0.796476	0.990864
	Weighted mode	10	1.03(0.76-1.41)	0.841883	0.975032
LachnospiraceaeUCG010	Inverse variance weighted	10	1.06(0.81-1.38)	0.687145	0.990805		13.02	0.162		11.6	0.17	0.0315246	0.352036
	MR Egger	10	0.72(0.32-1.62)	0.445709	0.990728
	Weighted median	10	0.99(0.73-1.37)	0.974644	0.976606
	Simple mode	10	0.88(0.48-1.61)	0.685021	0.990864
	Weighted mode	10	0.91(0.54-1.53)	0.736241	0.975032
Lachnospira	Inverse variance weighted	6	1.11(0.80-1.54)	0.539027	0.990805		4.83	0.437		4.62	0.328	-0.0266539	0.69708
	MR Egger	6	1.72(0.21-14.01)	0.637422	0.990728
	Weighted median	6	0.93(0.62-1.42)	0.74611	0.972752
	Simple mode	6	0.91(0.54-1.54)	0.745015	0.990864
	Weighted mode	6	0.90(0.53-1.53)	0.718938	0.975032
Lactobacillus	Inverse variance weighted	8	1.01(0.81-1.25)	0.951628	0.990805		13.8	0.055		7.42	0.284	-0.0581657	0.0635652
	MR Egger	8	1.60(1.04-2.46)	0.0780696	0.990728
	Weighted median	8	1.13(0.92-1.39)	0.231764	0.972752
	Simple mode	8	1.14(0.88-1.46)	0.355282	0.990864
	Weighted mode	8	1.14(0.90-1.43)	0.307818	0.975032
Lactococcus	Inverse variance weighted	8	0.93(0.81-1.06)	0.284752	0.990805		4.63	0.705		3.8	0.704	-0.040075	0.398579
	MR Egger	8	1.23(0.66-2.32)	0.537751	0.990728
	Weighted median	8	0.94(0.78-1.14)	0.51566	0.972752
	Simple mode	8	0.94(0.70-1.25)	0.673108	0.990864
	Weighted mode	8	0.95(0.71-1.27)	0.719751	0.975032
Marvinbryantia	Inverse variance weighted	10	0.89(0.66-1.19)	0.429597	0.990805		17.5	0.042		17.33	0.027	0.0148491	0.789673
	MR Egger	10	0.75(0.22-2.56)	0.659449	0.990728
	Weighted median	10	0.83(0.59-1.16)	0.276064	0.972752
	Simple mode	10	0.69(0.35-1.35)	0.307807	0.990864
	Weighted mode	10	0.71(0.39-1.30)	0.296655	0.975032
Methanobrevibacter	Inverse variance weighted	6	1.01(0.86-1.18)	0.939181	0.990805		5.29	0.381		5.29	0.259	0.0024731	0.962753
	MR Egger	6	0.99(0.50-1.96)	0.977712	0.990728
	Weighted median	6	1.11(0.89-1.38)	0.360484	0.972752
	Simple mode	6	1.13(0.83-1.53)	0.48491	0.990864
	Weighted mode	6	1.14(0.86-1.52)	0.402619	0.975032
Odoribacter	Inverse variance weighted	7	0.93(0.61-1.42)	0.730645	0.990805		15.76	0.015		11.73	0.039	0.0623575	0.246941
	MR Egger	7	0.42(0.12-1.47)	0.232422	0.990728
	Weighted median	7	0.92(0.62-1.35)	0.657931	0.972752
	Simple mode	7	0.86(0.41-1.81)	0.701908	0.990864
	Weighted mode	7	0.86(0.48-1.54)	0.628497	0.975032
Olsenella	Inverse variance weighted	10	1.04(0.91-1.18)	0.605287	0.990805		12.97	0.164		12.95	0.114	0.00356403	0.912414
	MR Egger	10	1.01(0.64-1.59)	0.96566	0.990728
	Weighted median	10	1.04(0.89-1.22)	0.587684	0.972752
	Simple mode	10	1.10(0.87-1.39)	0.465095	0.990864
	Weighted mode	10	1.06(0.87-1.30)	0.588468	0.975032
Oscillibacter	Inverse variance weighted	13	1.05(0.89-1.23)	0.573728	0.990805		13.93	0.305		13.12	0.285	0.0246899	0.428504
	MR Egger	13	0.81(0.43-1.52)	0.530044	0.990728
	Weighted median	13	1.03(0.83-1.27)	0.791449	0.972752
	Simple mode	13	1.00(0.70-1.44)	0.984124	0.995775
	Weighted mode	13	1.00(0.70-1.43)	0.983932	0.985833
Oscillospira	Inverse variance weighted	8	1.17(0.95-1.43)	0.14863	0.933922		4.31	0.744		3.85	0.697	-0.0291373	0.522915
	MR Egger	8	1.56(0.65-3.75)	0.355439	0.990728
	Weighted median	8	1.24(0.95-1.61)	0.107772	0.972752
	Simple mode	8	1.36(0.86-2.15)	0.225314	0.990864
	Weighted mode	8	1.36(0.89-2.09)	0.202048	0.975032
Oxalobacter	Inverse variance weighted	11	0.95(0.83-1.10)	0.499684	0.990805		14.42	0.155		14.33	0.111	0.0126535	0.814942
	MR Egger	11	0.88(0.44-1.75)	0.718579	0.990728
	Weighted median	11	0.94(0.80-1.10)	0.435253	0.972752
	Simple mode	11	0.94(0.73-1.20)	0.614807	0.990864
	Weighted mode	11	0.94(0.75-1.18)	0.59407	0.975032
Parabacteroides	Inverse variance weighted	5	0.84(0.59-1.20)	0.342068	0.990805		4.78	0.311		2.72	0.436	0.129222	0.247051
	MR Egger	5	0.19(0.03-1.48)	0.211791	0.990728
	Weighted median	5	0.89(0.59-1.36)	0.600085	0.972752
	Simple mode	5	1.16(0.59-2.29)	0.695449	0.990864
	Weighted mode	5	1.13(0.56-2.30)	0.753309	0.975032
Paraprevotella	Inverse variance weighted	13	0.93(0.80-1.08)	0.340434	0.990805		15.38	0.221		10.91	0.451	0.0558585	0.0582292
	MR Egger	13	0.56(0.34-0.91)	0.0402813	0.990728
	Weighted median	13	1.01(0.83-1.22)	0.944686	0.972752
	Simple mode	13	1.08(0.75-1.54)	0.693094	0.990864
	Weighted mode	13	1.08(0.73-1.59)	0.716142	0.975032
Parasutterella	Inverse variance weighted	14	1.06(0.91-1.24)	0.4613	0.990805		9.62	0.725		9.6	0.651	0.00205327	0.909972
	MR Egger	14	1.04(0.67-1.59)	0.877349	0.990728
	Weighted median	14	0.97(0.78-1.21)	0.788386	0.972752
	Simple mode	14	0.94(0.68-1.32)	0.739169	0.990864
	Weighted mode	14	0.96(0.71-1.28)	0.77994	0.975032
Peptococcus	Inverse variance weighted	12	0.92(0.81-1.04)	0.191851	0.933922		5.7	0.893		5.18	0.879	-0.0225752	0.490563
	MR Egger	12	1.09(0.68-1.75)	0.73263	0.990728
	Weighted median	12	0.91(0.77-1.07)	0.240286	0.972752
	Simple mode	12	0.86(0.66-1.11)	0.26757	0.990864
	Weighted mode	12	0.86(0.66-1.10)	0.253166	0.975032
Phascolarctobacterium	Inverse variance weighted	8	1.00(0.80-1.24)	0.96758	0.990805		3.45	0.841		3.3	0.77	0.0174392	0.714421
	MR Egger	8	0.82(0.29-2.28)	0.714588	0.990728
	Weighted median	8	0.91(0.69-1.20)	0.52224	0.972752
	Simple mode	8	0.88(0.57-1.38)	0.601746	0.990864
	Weighted mode	8	0.89(0.61-1.31)	0.573898	0.975032
Prevotella7	Inverse variance weighted	11	0.99(0.86-1.14)	0.907185	0.990805		16.43	0.088		15.13	0.088	-0.0519189	0.401464
	MR Egger	11	1.43(0.62-3.28)	0.418639	0.990728
	Weighted median	11	0.98(0.84-1.15)	0.826595	0.972752
	Simple mode	11	1.01(0.80-1.26)	0.961459	0.995775
	Weighted mode	11	1.01(0.80-1.27)	0.938309	0.983795
Prevotella9	Inverse variance weighted	15	1.03(0.89-1.18)	0.72237	0.990805		6.96	0.936		6.75	0.915	0.00957376	0.651501
	MR Egger	15	0.94(0.62-1.41)	0.759792	0.990728
	Weighted median	15	0.99(0.83-1.19)	0.956403	0.972752
	Simple mode	15	0.93(0.68-1.28)	0.652626	0.990864
	Weighted mode	15	0.91(0.65-1.28)	0.608295	0.975032
RikenellaceaeRC9gutgroup	Inverse variance weighted	11	0.98(0.86-1.12)	0.757812	0.990805		15.78	0.106		15.7	0.073	0.0127584	0.840677
	MR Egger	11	0.89(0.37-2.14)	0.807193	0.990728
	Weighted median	11	0.99(0.85-1.16)	0.912232	0.972752
	Simple mode	11	1.01(0.76-1.33)	0.966803	0.995775
	Weighted mode	11	0.97(0.77-1.23)	0.826093	0.975032
Romboutsia	Inverse variance weighted	13	1.05(0.86-1.28)	0.613093	0.990805		12.94	0.373		12.17	0.351	-0.0203878	0.420141
	MR Egger	13	1.33(0.74-2.38)	0.358447	0.990728
	Weighted median	13	0.89(0.68-1.18)	0.421213	0.972752
	Simple mode	13	0.86(0.55-1.34)	0.513416	0.990864
	Weighted mode	13	0.86(0.56-1.31)	0.49273	0.975032
Roseburia	Inverse variance weighted	14	1.08(0.86-1.35)	0.529572	0.990805		15.32	0.288		14.54	0.267	0.020879	0.438458
	MR Egger	14	0.82(0.40-1.67)	0.588206	0.990728
	Weighted median	14	1.04(0.77-1.40)	0.799027	0.972752
	Simple mode	14	1.04(0.60-1.79)	0.890945	0.990864
	Weighted mode	14	1.02(0.62-1.66)	0.948919	0.983795
Ruminiclostridium5	Inverse variance weighted	11	1.00(0.78-1.29)	0.990805	0.990805		11.73	0.303		11.41	0.249	0.0179522	0.624257
	MR Egger	11	0.76(0.25-2.29)	0.636031	0.990728
	Weighted median	11	0.81(0.57-1.15)	0.236446	0.972752
	Simple mode	11	0.72(0.37-1.38)	0.341424	0.990864
	Weighted mode	11	0.71(0.39-1.30)	0.2917	0.975032
Ruminiclostridium6	Inverse variance weighted	15	1.05(0.87-1.26)	0.614848	0.990805		12.58	0.56		10.58	0.646	0.0279779	0.180164
	MR Egger	15	0.78(0.50-1.22)	0.294143	0.990728
	Weighted median	15	1.02(0.79-1.32)	0.874585	0.972752
	Simple mode	15	1.05(0.70-1.58)	0.817119	0.990864
	Weighted mode	15	1.01(0.73-1.39)	0.945655	0.983795
Ruminiclostridium9	Inverse variance weighted	8	1.00(0.76-1.32)	0.99074	0.990805		4.31	0.744		4.24	0.644	-0.0109227	0.809584
	MR Egger	8	1.18(0.31-4.46)	0.815476	0.990728
	Weighted median	8	0.98(0.69-1.41)	0.932344	0.972752
	Simple mode	8	0.95(0.54-1.67)	0.867561	0.990864
	Weighted mode	8	0.95(0.54-1.67)	0.867057	0.982665
RuminococcaceaeNK4A214group	Inverse variance weighted	13	0.77(0.61-0.97)	0.0291922	0.755233		16.98	0.15		16.87	0.112	0.00830181	0.788403
	MR Egger	13	0.69(0.31-1.55)	0.389026	0.990728
	Weighted median	13	0.80(0.60-1.05)	0.111326	0.972752
	Simple mode	13	0.81(0.53-1.22)	0.329633	0.990864
	Weighted mode	13	0.81(0.55-1.19)	0.310246	0.975032
RuminococcaceaeUCG002	Inverse variance weighted	20	1.21(1.02-1.43)	0.02546	0.755233		22.06	0.281		21.65	0.248	-0.0101297	0.5685
	MR Egger	20	1.36(0.88-2.12)	0.184117	0.990728
	Weighted median	20	1.29(1.02-1.63)	0.0306604	0.972752
	Simple mode	20	1.24(0.86-1.81)	0.267126	0.990864
	Weighted mode	20	1.30(0.97-1.74)	0.0991557	0.975032
RuminococcaceaeUCG003	Inverse variance weighted	12	0.98(0.81-1.19)	0.831404	0.990805		4.4	0.957		3.8	0.956	0.0184315	0.455571
	MR Egger	12	0.77(0.41-1.45)	0.439996	0.990728
	Weighted median	12	1.04(0.80-1.34)	0.775726	0.972752
	Simple mode	12	1.03(0.72-1.48)	0.876784	0.990864
	Weighted mode	12	1.02(0.71-1.48)	0.913161	0.983795
RuminococcaceaeUCG004	Inverse variance weighted	11	0.94(0.73-1.22)	0.650796	0.990805		21.71	0.017		18.93	0.026	-0.0688008	0.2797
	MR Egger	11	2.11(0.52-8.52)	0.321845	0.990728
	Weighted median	11	1.07(0.82-1.40)	0.625171	0.972752
	Simple mode	11	1.11(0.74-1.66)	0.62214	0.990864
	Weighted mode	11	1.13(0.76-1.67)	0.559409	0.975032
RuminococcaceaeUCG005	Inverse variance weighted	14	0.99(0.81-1.22)	0.948999	0.990805		17.21	0.19		16.94	0.152	0.0107074	0.671955
	MR Egger	14	0.88(0.50-1.57)	0.677425	0.990728
	Weighted median	14	1.01(0.78-1.30)	0.941926	0.972752
	Simple mode	14	1.16(0.73-1.84)	0.540737	0.990864
	Weighted mode	14	1.08(0.73-1.62)	0.698445	0.975032
RuminococcaceaeUCG009	Inverse variance weighted	11	0.97(0.83-1.12)	0.654155	0.990805		5.1	0.884		5.1	0.826	0.00201566	0.946259
	MR Egger	11	0.95(0.53-1.69)	0.858455	0.990728
	Weighted median	11	0.97(0.80-1.17)	0.754287	0.972752
	Simple mode	11	0.99(0.72-1.35)	0.940162	0.995775
	Weighted mode	11	0.95(0.71-1.28)	0.744972	0.975032
RuminococcaceaeUCG010	Inverse variance weighted	6	1.09(0.82-1.46)	0.547727	0.990805		6.69	0.245		5.75	0.218	-0.0242997	0.464468
	MR Egger	6	1.50(0.66-3.45)	0.389788	0.990728
	Weighted median	6	1.13(0.82-1.56)	0.45806	0.972752
	Simple mode	6	0.94(0.55-1.63)	0.846876	0.990864
	Weighted mode	6	1.21(0.76-1.92)	0.460827	0.975032
RuminococcaceaeUCG011	Inverse variance weighted	8	1.02(0.89-1.17)	0.809516	0.990805		8.84	0.264		8.79	0.186	0.00925722	0.858917
	MR Egger	8	0.95(0.45-1.99)	0.895476	0.990728
	Weighted median	8	1.01(0.85-1.19)	0.938547	0.972752
	Simple mode	8	1.15(0.85-1.56)	0.392439	0.990864
	Weighted mode	8	0.93(0.69-1.24)	0.622235	0.975032
RuminococcaceaeUCG013	Inverse variance weighted	11	1.02(0.81-1.29)	0.865895	0.990805		11.53	0.318		9.63	0.381	-0.0336306	0.21596
	MR Egger	11	1.54(0.81-2.94)	0.222974	0.990728
	Weighted median	11	1.07(0.80-1.45)	0.645842	0.972752
	Simple mode	11	1.03(0.63-1.70)	0.903126	0.995111
	Weighted mode	11	1.02(0.64-1.62)	0.951313	0.983795
RuminococcaceaeUCG014	Inverse variance weighted	10	0.90(0.65-1.24)	0.512089	0.990805		24.82	0.003		19.94	0.011	-0.0436562	0.199459
	MR Egger	10	1.42(0.69-2.92)	0.364352	0.990728
	Weighted median	10	0.97(0.73-1.29)	0.831569	0.972752
	Simple mode	10	0.84(0.47-1.50)	0.580427	0.990864
	Weighted mode	10	0.94(0.72-1.24)	0.692604	0.975032
Ruminococcus1	Inverse variance weighted	10	1.02(0.82-1.26)	0.879967	0.990805		6.4	0.7		5.7	0.681	0.0189371	0.428338
	MR Egger	10	0.81(0.46-1.44)	0.494106	0.990728
	Weighted median	10	1.11(0.83-1.47)	0.485759	0.972752
	Simple mode	10	1.13(0.69-1.86)	0.643309	0.990864
	Weighted mode	10	1.13(0.73-1.75)	0.586869	0.975032
Ruminococcus2	Inverse variance weighted	15	1.03(0.87-1.21)	0.752914	0.990805		9.68	0.785		9.61	0.726	0.00441567	0.790667
	MR Egger	15	0.98(0.65-1.46)	0.909405	0.990728
	Weighted median	15	1.03(0.82-1.30)	0.779349	0.972752
	Simple mode	15	0.91(0.61-1.35)	0.650334	0.990864
	Weighted mode	15	1.22(0.85-1.76)	0.304312	0.975032
Ruminococcusgauvreauiigroup	Inverse variance weighted	11	1.09(0.89-1.34)	0.384864	0.990805		9.85	0.454		9.72	0.374	0.0111749	0.733798
	MR Egger	11	0.94(0.40-2.22)	0.894664	0.990728
	Weighted median	11	1.08(0.82-1.43)	0.586218	0.972752
	Simple mode	11	1.48(0.87-2.52)	0.180222	0.990864
	Weighted mode	11	1.46(0.82-2.59)	0.223335	0.975032
Ruminococcusgnavusgroup	Inverse variance weighted	11	0.87(0.74-1.02)	0.0854242	0.933922		12.48	0.254		11.73	0.229	-0.0328655	0.46842
	MR Egger	11	1.17(0.54-2.53)	0.706217	0.990728
	Weighted median	11	0.83(0.68-1.02)	0.0837722	0.972752
	Simple mode	11	0.80(0.56-1.15)	0.259481	0.990864
	Weighted mode	11	0.81(0.55-1.18)	0.297021	0.975032
Ruminococcustorquesgroup	Inverse variance weighted	7	0.89(0.65-1.22)	0.484322	0.990805		3	0.809		2.27	0.811	0.0279622	0.431336
	MR Egger	7	0.60(0.23-1.57)	0.346863	0.990728
	Weighted median	7	0.90(0.59-1.36)	0.611869	0.972752
	Simple mode	7	0.88(0.51-1.53)	0.676842	0.990864
	Weighted mode	7	0.88(0.50-1.57)	0.688275	0.975032
Sellimonas	Inverse variance weighted	9	1.01(0.89-1.16)	0.834434	0.990805		11.91	0.155		5.1	0.648	0.121378	0.0349074
	MR Egger	9	0.44(0.24-0.83)	0.039311	0.990728
	Weighted median	9	0.98(0.85-1.14)	0.825259	0.972752
	Simple mode	9	0.96(0.75-1.23)	0.766114	0.990864
	Weighted mode	9	0.98(0.77-1.26)	0.893416	0.983795
Senegalimassilia	Inverse variance weighted	5	1.01(0.79-1.28)	0.965918	0.990805		2.51	0.642		2.17	0.538	0.0249553	0.597697
	MR Egger	5	0.77(0.31-1.93)	0.616532	0.990728
	Weighted median	5	0.94(0.69-1.29)	0.70313	0.972752
	Simple mode	5	0.89(0.58-1.38)	0.635834	0.990864
	Weighted mode	5	0.88(0.54-1.42)	0.621781	0.975032
Slackia	Inverse variance weighted	6	1.20(0.90-1.60)	0.216099	0.933922		10.47	0.063		10.39	0.034	-0.0181141	0.872545
	MR Egger	6	1.44(0.18-11.60)	0.751804	0.990728
	Weighted median	6	1.09(0.82-1.45)	0.549693	0.972752
	Simple mode	6	1.05(0.72-1.53)	0.812929	0.990864
	Weighted mode	6	1.04(0.74-1.45)	0.843935	0.975032
Streptococcus	Inverse variance weighted	12	1.09(0.88-1.36)	0.435837	0.990805		8.09	0.706		7.97	0.632	-0.0112336	0.743279
	MR Egger	12	1.25(0.55-2.84)	0.604808	0.990728
	Weighted median	12	1.12(0.85-1.49)	0.4175	0.972752
	Simple mode	12	1.11(0.69-1.77)	0.678195	0.990864
	Weighted mode	12	1.11(0.70-1.76)	0.658721	0.975032
Subdoligranulum	Inverse variance weighted	11	0.87(0.69-1.09)	0.21965	0.933922		11.49	0.321		10.91	0.282	0.0157423	0.505134
	MR Egger	11	0.71(0.39-1.30)	0.298231	0.990728
	Weighted median	11	0.85(0.63-1.13)	0.264102	0.972752
	Simple mode	11	0.74(0.47-1.17)	0.229549	0.990864
	Weighted mode	11	0.77(0.54-1.10)	0.182039	0.975032
Sutterella	Inverse variance weighted	12	0.77(0.60-1.00)	0.0479837	0.933922		18.47	0.071		13.65	0.19	0.0622035	0.0895591
	MR Egger	12	0.31(0.12-0.83)	0.041058	0.990728
	Weighted median	12	0.68(0.52-0.90)	0.00786966	0.93649
	Simple mode	12	0.59(0.36-0.96)	0.056135	0.990864
	Weighted mode	12	0.59(0.36-0.97)	0.0606635	0.975032
Terrisporobacter	Inverse variance weighted	5	0.92(0.73-1.17)	0.498914	0.990805		4.34	0.362		2.23	0.526	-0.0499648	0.242479
	MR Egger	5	1.48(0.75-2.93)	0.338656	0.990728
	Weighted median	5	0.89(0.66-1.18)	0.412458	0.972752
	Simple mode	5	0.81(0.53-1.24)	0.385054	0.990864
	Weighted mode	5	0.84(0.54-1.31)	0.489872	0.975032
Turicibacter	Inverse variance weighted	9	0.98(0.81-1.18)	0.826704	0.990805		6.77	0.562		6.76	0.454	0.00380709	0.926159
	MR Egger	9	0.95(0.45-1.99)	0.887126	0.990728
	Weighted median	9	0.96(0.75-1.23)	0.728242	0.972752
	Simple mode	9	0.96(0.66-1.38)	0.814424	0.990864
	Weighted mode	9	0.96(0.68-1.36)	0.82668	0.975032
Tyzzerella3	Inverse variance weighted	12	1.00(0.85-1.18)	0.97083	0.990805		17.69	0.089		17.52	0.064	-0.0212584	0.759456
	MR Egger	12	1.16(0.46-2.97)	0.758573	0.990728
	Weighted median	12	0.95(0.80-1.14)	0.612999	0.972752
	Simple mode	12	0.94(0.71-1.25)	0.700902	0.990864
	Weighted mode	12	0.93(0.72-1.21)	0.616406	0.975032
Veillonella	Inverse variance weighted	5	1.14(0.88-1.47)	0.323439	0.990805		0.8	0.939		0.8	0.85	0.00291968	0.990307
	MR Egger	5	1.09(0.00-423.94)	0.978372	0.990728
	Weighted median	5	1.17(0.84-1.63)	0.342014	0.972752
	Simple mode	5	1.22(0.82-1.80)	0.385138	0.990864
	Weighted mode	5	1.21(0.80-1.82)	0.411654	0.975032
Victivallis	Inverse variance weighted	10	0.92(0.76-1.12)	0.417623	0.990805		26.01	0.002		25.68	0.001	0.0328789	0.758509
	MR Egger	10	0.72(0.15-3.40)	0.688307	0.990728
	Weighted median	10	0.98(0.82-1.16)	0.785441	0.972752
	Simple mode	10	1.07(0.75-1.54)	0.717979	0.990864
	Weighted mode	10	1.08(0.76-1.55)	0.668211	0.975032

## Sheet: Table S9
Table S9. MR-PRESSO results between genus of gut microbiota and endometriosis in stage 1 and 2.
Bacterial taxa	Method	Casual Estimate	SD	T	P	RSSobs	PGlobal test	Outlier SNP
Actinomyces	MR-PRESSO	0.0816186	0.0984752	0.828824	0.434551	9.80301	0.4028	\
Adlercreutzia	MR-PRESSO	0.0175182	0.0436251	0.401562	0.695698	3.76325	0.9886	\
Akkermansia	MR-PRESSO	0.0631961	0.0680652	0.928464	0.373092	7.07115	0.8786	\
Alistipes	MR-PRESSO	0.089746	0.12064	0.743913	0.471245	14.1497	0.4482	\
Allisonella	MR-PRESSO	-0.0488759	0.0635057	-0.76963	0.463636	13.478	0.244	\
Alloprevotella	MR-PRESSO	-0.0443236	0.0763155	-0.580794	0.586573	8.79632	0.342	\
Anaerofilum	MR-PRESSO	-0.031489	0.0653338	-0.481971	0.640201	12.087	0.4488	\
Anaerostipes	MR-PRESSO	-0.108112	0.124616	-0.867566	0.400259	23.405	0.1334	\
Anaerotruncus	MR-PRESSO	0.119904	0.108396	1.10617	0.28608	20.6584	0.2634	\
Bacteroides	MR-PRESSO	-0.246031	0.119476	-2.05925	0.0664708	11.996	0.4788	\
Barnesiella	MR-PRESSO	-0.0479061	0.0640718	-0.747694	0.467019	7.71529	0.9398	\
Bifidobacterium	MR-PRESSO	-0.160238	0.0834535	-1.92009	0.075456	16.637	0.441	\
Bilophila	MR-PRESSO	0.0292429	0.0758387	0.385594	0.705211	12.5739	0.7472	\
Blautia	MR-PRESSO	-0.133669	0.201355	-0.663845	0.520461	37.4041	0.0012	7 SNP
Blautia	Outlier-corrected MR-PRESSO	0.0295354	0.102009	0.289538	0.778084	\	\	\
Butyricicoccus	MR-PRESSO	-0.0180229	0.0715839	-0.251774	0.807563	3.7554	0.9348	\
Butyricimonas	MR-PRESSO	0.155125	0.0802938	1.93197	0.0712695	18.5824	0.4434	\
Butyrivibrio	MR-PRESSO	0.0462701	0.0412063	1.12289	0.279136	15.3836	0.564	\
CandidatusSoleaferrea	MR-PRESSO	-0.0385332	0.068535	-0.562241	0.582843	19.9279	0.2478	\
Catenibacterium	MR-PRESSO	-0.147899	0.046353	-3.19071	0.0496839	1.38813	0.8636	\
ChristensenellaceaeR.7group	MR-PRESSO	0.0708005	0.127648	0.554653	0.594295	9.57231	0.4864	\
Clostridiuminnocuumgroup	MR-PRESSO	0.00909266	0.0593251	0.153268	0.881568	10.8386	0.4768	\
Clostridiumsensustricto1	MR-PRESSO	-0.0176521	0.126277	-0.13979	0.892763	12.0327	0.2886	\
Collinsella	MR-PRESSO	0.00517666	0.137907	0.0375374	0.970729	19.575	0.131	\
Coprobacter	MR-PRESSO	-0.0168314	0.0814689	-0.2066	0.839523	23.2036	0.101	\
Coprococcus1	MR-PRESSO	0.0622533	0.0893506	0.696731	0.498241	12.7044	0.6282	\
Coprococcus2	MR-PRESSO	-0.0773556	0.110382	-0.700797	0.501145	13.2262	0.3154	\
Coprococcus3	MR-PRESSO	-0.0966811	0.141584	-0.682855	0.513983	12.1778	0.324	\
DefluviitaleaceaeUCG011	MR-PRESSO	-0.0560471	0.141834	-0.395161	0.701926	26.652	0.0138	\
DefluviitaleaceaeUCG011	Outlier-corrected MR-PRESSO	No significant outliers
Desulfovibrio	MR-PRESSO	0.0207136	0.124781	0.166	0.871465	23.728	0.0434	\
Desulfovibrio	Outlier-corrected MR-PRESSO	No significant outliers
Dialister	MR-PRESSO	0.119724	0.0842742	1.42065	0.18314	10.0658	0.6862	\
Dorea	MR-PRESSO	-0.156409	0.214357	-0.729665	0.480845	42.7075	0.0004	6 SNPs
Dorea	Outlier-corrected MR-PRESSO	0.00882167	0.134136	0.0657668	0.94886	\	\	\
Eggerthella	MR-PRESSO	-0.0993383	0.0710956	-1.39725	0.199874	9.33411	0.516	\
Eisenbergiella	MR-PRESSO	0.000534147	0.0803587	0.00664703	0.994815	20.2054	0.1102	\
Enterorhabdus	MR-PRESSO	-0.0664084	0.107838	-0.615819	0.555126	16.7598	0.1402	\
Erysipelatoclostridium	MR-PRESSO	-0.107787	0.0551528	-1.95434	0.0695647	9.50926	0.9174	\
ErysipelotrichaceaeUCG003	MR-PRESSO	-0.00999079	0.0887476	-0.112575	0.911768	19.3215	0.3828	\
Escherichia.Shigella.	MR-PRESSO	0.0650948	0.098676	0.659682	0.520163	20.5324	0.225	\
Eubacteriumbrachygroup	MR-PRESSO	0.124828	0.0468841	2.66249	0.0237975	7.47624	0.8186	\
Eubacteriumcoprostanoligenesgroup	MR-PRESSO	0.0699214	0.144428	0.484127	0.637011	23.4441	0.0762	\
Eubacteriumeligensgroup	MR-PRESSO	0.0165335	0.133152	0.12417	0.904244	17.1244	0.1188	\
Eubacteriumfissicatenagroup	MR-PRESSO	0.124293	0.089913	1.38237	0.204224	18.8712	0.0734	\
Eubacteriumhalliigroup	MR-PRESSO	-0.132252	0.0789356	-1.67544	0.11772	11.0094	0.76	\
Eubacteriumnodatumgroup	MR-PRESSO	0.00388055	0.0468972	0.0827459	0.935686	9.18207	0.665	\
Eubacteriumoxidoreducensgroup	MR-PRESSO	-0.0235766	0.141662	-0.166428	0.874341	17.9118	0.0468	3 SNP
Eubacteriumoxidoreducensgroup	Outlier-corrected MR-PRESSO	-0.135626	0.100455	-1.35012	0.248315	\	\	\
Eubacteriumrectalegroup	MR-PRESSO	-0.032201	0.148573	-0.216735	0.832772	22.07	0.0584	\
Eubacteriumruminantiumgroup	MR-PRESSO	-0.0365407	0.0573185	-0.637503	0.531823	19.6864	0.472	\
Eubacteriumventriosumgroup	MR-PRESSO	-0.0608592	0.0901505	-0.675085	0.509895	16.2138	0.5154	\
Eubacteriumxylanophilumgroup	MR-PRESSO	0.150948	0.144041	1.04795	0.317141	30.7084	0.0084	2 SNP
Eubacteriumxylanophilumgroup	Outlier-corrected MR-PRESSO	0.0545805	0.113354	0.481505	0.640521	\	\	\
Faecalibacterium	MR-PRESSO	0.0252421	0.0837401	0.301434	0.768244	11.6054	0.6344	\
FamilyXIIIAD3011group	MR-PRESSO	0.24044	0.0949811	2.53145	0.0239637	16.0791	0.4742	\
FamilyXIIIUCG001	MR-PRESSO	0.071483	0.147251	0.485449	0.640373	17.3597	0.1022	\
Flavonifractor	MR-PRESSO	0.0754128	0.0962254	0.78371	0.458902	7.41666	0.5936	\
Fusicatenibacter	MR-PRESSO	-0.0942856	0.0970335	-0.971681	0.344087	21.8706	0.3542	\
Gordonibacter	MR-PRESSO	0.100407	0.052497	1.91262	0.0780825	17.2283	0.3358	\
Haemophilus	MR-PRESSO	0.11094	0.0887923	1.24944	0.233533	23.6633	0.0896	\
Holdemanella	MR-PRESSO	0.0270421	0.0624936	0.432719	0.672311	14.1932	0.5112	\
Holdemania	MR-PRESSO	-0.151987	0.0877407	-1.73223	0.102461	28.9903	0.072	\
Howardella	MR-PRESSO	-0.00597689	0.0566239	-0.105554	0.918251	11.1558	0.4366	\
Hungatella	MR-PRESSO	0.13679	0.107738	1.26966	0.273045	8.92989	0.2608	\
Intestinibacter	MR-PRESSO	-0.10779	0.0893353	-1.20658	0.247588	17.8315	0.3572	\
Intestinimonas	MR-PRESSO	-0.0173916	0.0945812	-0.18388	0.856163	31.6502	0.0626	\
Lachnoclostridium	MR-PRESSO	-0.149324	0.0754712	-1.97855	0.0678868	8.89734	0.9044	\
LachnospiraceaeFCS020group	MR-PRESSO	0.0401977	0.128258	0.313412	0.758284	39.8481	0.0026	6 10 SNP
LachnospiraceaeFCS020group	Outlier-corrected MR-PRESSO	0.0499662	0.100792	0.495737	0.628355	\	\	\
LachnospiraceaeNC2004group	MR-PRESSO	-0.0553262	0.0910304	-0.607777	0.558358	16.1161	0.1808	\
LachnospiraceaeND3007group	MR-PRESSO	Not enough instrumental variables
LachnospiraceaeNK4A136group	MR-PRESSO	-0.0496376	0.0779469	-0.636813	0.533845	14.3604	0.6424	\
LachnospiraceaeUCG001	MR-PRESSO	-0.0315054	0.060856	-0.517704	0.612216	11.6435	0.8178	\
LachnospiraceaeUCG004	MR-PRESSO	-0.115636	0.106251	-1.08833	0.297824	14.4713	0.4318	\
LachnospiraceaeUCG008	MR-PRESSO	-0.0941601	0.0568482	-1.65634	0.12865	7.40488	0.8174	\
LachnospiraceaeUCG010	MR-PRESSO	-0.00641826	0.11966	-0.0536374	0.958186	17.4583	0.1892	\
Lachnospira	MR-PRESSO	0.02769	0.150656	0.183797	0.860227	7.66461	0.4774	\
Lactobacillus	MR-PRESSO	0.0401326	0.0933126	0.430087	0.677247	18.6564	0.095	\
Lactococcus	MR-PRESSO	-0.0843792	0.0493747	-1.70896	0.121632	7.39686	0.7528	\
Marvinbryantia	MR-PRESSO	-0.133061	0.136988	-0.971336	0.354289	21.5842	0.0678	\
Methanobrevibacter	MR-PRESSO	-0.00505034	0.0676278	-0.0746785	0.94256	8.7286	0.469	\
Odoribacter	MR-PRESSO	-0.0976594	0.177172	-0.551213	0.596542	21.9575	0.0352	\
Odoribacter	Outlier-corrected MR-PRESSO	No significant outliers
Olsenella	MR-PRESSO	0.0352261	0.0681602	0.516813	0.617746	15.572	0.1894	\
Oscillibacter	MR-PRESSO	-0.00992396	0.0862611	-0.115046	0.909935	27.6539	0.0588	\
Oscillospira	MR-PRESSO	0.128894	0.0795274	1.62075	0.143731	6.27701	0.7746	\
Oxalobacter	MR-PRESSO	-0.0392628	0.0655886	-0.598621	0.56155	17.3442	0.2142	\
Parabacteroides	MR-PRESSO	-0.16812	0.123469	-1.36164	0.215512	7.68235	0.572	\
Paraprevotella	MR-PRESSO	-0.071233	0.074722	-0.953308	0.359243	18.3365	0.2192	\
Parasutterella	MR-PRESSO	0.0644304	0.0603614	1.06741	0.302665	11.0562	0.833	\
Peptococcus	MR-PRESSO	-0.0980738	0.0526437	-1.86297	0.0821658	17.0447	0.4716	\
Phascolarctobacterium	MR-PRESSO	0.0729783	0.0893773	0.816519	0.435282	8.70075	0.6436	\
Prevotella7	MR-PRESSO	0.00174228	0.0658908	0.0264419	0.979378	19.56	0.1274	\
Prevotella9	MR-PRESSO	0.0488497	0.0465598	1.04918	0.308782	9.41514	0.9576	\
RikenellaceaeRC9gutgroup	MR-PRESSO	-0.0281229	0.0574542	-0.489483	0.633325	18.8673	0.1904	\
Romboutsia	MR-PRESSO	0.057356	0.0936126	0.612695	0.550646	15.2057	0.4436	\
Roseburia	MR-PRESSO	-0.00692766	0.104179	-0.0664978	0.947805	20.8928	0.3048	\
Ruminiclostridium5	MR-PRESSO	-0.0779568	0.0996369	-0.78241	0.447006	19.2725	0.2862	\
Ruminiclostridium6	MR-PRESSO	0.0457759	0.0807946	0.566572	0.579385	14.0424	0.6456	\
Ruminiclostridium9	MR-PRESSO	-0.0888889	0.0851051	-1.04446	0.315306	9.7048	0.8256	\
RuminococcaceaeNK4A214group	MR-PRESSO	-0.163864	0.113196	-1.44761	0.168304	25.9017	0.0956	\
RuminococcaceaeUCG002	MR-PRESSO	0.176115	0.0724172	2.43196	0.0232132	24.0546	0.5368	\
RuminococcaceaeUCG003	MR-PRESSO	-0.0158961	0.0560013	-0.283853	0.780993	5.40671	0.9792	\
RuminococcaceaeUCG004	MR-PRESSO	-0.0548443	0.120268	-0.456018	0.657249	26.1674	0.032	10 SNP
RuminococcaceaeUCG004	Outlier-corrected MR-PRESSO	0.0163603	0.104272	0.156901	0.878446	\	\	\
RuminococcaceaeUCG005	MR-PRESSO	0.0176436	0.0886529	0.199018	0.844755	20.426	0.3264	\
RuminococcaceaeUCG009	MR-PRESSO	0.0115526	0.0609743	0.189466	0.852894	10.9716	0.6964	\
RuminococcaceaeUCG010	MR-PRESSO	0.0746296	0.118187	0.631453	0.547802	9.8113	0.4008	\
RuminococcaceaeUCG011	MR-PRESSO	0.0168602	0.0699446	0.241051	0.816424	11.6312	0.275	\
RuminococcaceaeUCG013	MR-PRESSO	0.0230266	0.100438	0.229262	0.822232	15.0491	0.4716	\
RuminococcaceaeUCG014	MR-PRESSO	-0.0671926	0.118435	-0.567336	0.578879	34.6353	0.0116	\
RuminococcaceaeUCG014	Outlier-corrected MR-PRESSO	No significant outliers
Ruminococcus1	MR-PRESSO	-0.0127102	0.0844048	-0.150586	0.882614	12.4469	0.6496	\
Ruminococcus2	MR-PRESSO	0.0266627	0.0704315	0.378563	0.710691	11.8343	0.7454	\
Ruminococcusgauvreauiigroup	MR-PRESSO	0.0347362	0.105421	0.3295	0.747967	15.3961	0.3126	\
Ruminococcusgnavusgroup	MR-PRESSO	-0.13898	0.0808001	-1.72005	0.116164	15.3751	0.2612	\
Ruminococcustorquesgroup	MR-PRESSO	-0.211964	0.0996265	-2.12758	0.0592621	7.39655	0.817	\
Sellimonas	MR-PRESSO	-0.0134744	0.0676521	-0.199171	0.846556	18.2185	0.1034	\
Senegalimassilia	MR-PRESSO	-0.102718	0.0884498	-1.16131	0.28358	8.31612	0.5224	\
Slackia	MR-PRESSO	0.118524	0.126398	0.937704	0.375839	22.9577	0.0258	9 SNP
Slackia	Outlier-corrected MR-PRESSO	0.0217616	0.103367	0.210528	0.839253	\	\	\
Streptococcus	MR-PRESSO	0.0708427	0.0875733	0.808953	0.433098	10.6562	0.7588	\
Subdoligranulum	MR-PRESSO	-0.101918	0.0995561	-1.02373	0.324638	14.6703	0.4758	\
Sutterella	MR-PRESSO	-0.255033	0.128967	-1.97751	0.0735815	22.1	0.0838	\
Terrisporobacter	MR-PRESSO	-0.105259	0.101043	-1.04172	0.345267	6.90111	0.467	\
Turicibacter	MR-PRESSO	0.0347978	0.0808222	0.430547	0.674429	14.5221	0.431	\
Tyzzerella3	MR-PRESSO	0.0113311	0.0748161	0.151452	0.882135	20.2855	0.1386	\
Veillonella	MR-PRESSO	0.182826	0.0585377	3.12321	0.0205009	2.24217	0.9508	\
Victivallis	MR-PRESSO	-0.0814942	0.0823566	-0.989528	0.343672	32.9651	0.0052	7 SNP
Victivallis	Outlier-corrected MR-PRESSO	-0.024634	0.0707042	-0.34841	0.734756	\	\	\

## Sheet: Table S10
Table S10. The results of MR analysis between gut microbiota and endometriosis in stage 3 and 4.
Bacterial taxa	Method	nSNP	OR(95%CI)	P	q-value		IVW			MR-Egger
							Cochran's Q	Pheterogeneity test		Cochran's Q	Pheterogeneity test	Egger_intercept	Ppleiotropy
Actinomyces	Inverse variance weighted	7	0.95(0.76-1.19)	0.645745	0.989944		11.4734	0.074803		10.6242	0.0593623	0.0208266	0.555046
	MR Egger	7	0.80(0.45-1.42)	0.48414	0.90694
	Weighted median	7	0.84(0.67-1.05)	0.119303	0.983199
	Simple mode	7	0.81(0.61-1.09)	0.216382	0.960783
	Weighted mode	7	0.81(0.64-1.03)	0.143632	0.993458
Adlercreutzia	Inverse variance weighted	8	0.99(0.84-1.18)	0.950076	0.992291		2.9928	0.885667		2.76765	0.837393	-0.0164184	0.65192
	MR Egger	8	1.19(0.55-2.57)	0.669553	0.915826
	Weighted median	8	0.97(0.78-1.21)	0.780161	0.983199
	Simple mode	8	0.93(0.66-1.29)	0.663089	0.960783
	Weighted mode	8	0.94(0.68-1.31)	0.74118	0.993458
Akkermansia	Inverse variance weighted	11	1.05(0.86-1.28)	0.660402	0.989944		14.3524	0.157517		14.2139	0.114918	0.00838864	0.773859
	MR Egger	11	0.94(0.46-1.92)	0.876737	0.97692
	Weighted median	11	1.01(0.80-1.29)	0.9121	0.983199
	Simple mode	11	1.02(0.70-1.49)	0.931737	0.964145
	Weighted mode	11	1.01(0.74-1.38)	0.957848	0.993458
Alistipes	Inverse variance weighted	12	0.96(0.77-1.21)	0.740118	0.989944		11.9583	0.366789		9.53852	0.481868	0.048714	0.150869
	MR Egger	12	0.43(0.16-1.21)	0.142134	0.90694
	Weighted median	12	1.03(0.75-1.40)	0.855806	0.983199
	Simple mode	12	1.16(0.66-2.05)	0.619111	0.960783
	Weighted mode	12	1.13(0.68-1.89)	0.648261	0.993458
Allisonella	Inverse variance weighted	8	0.93(0.83-1.05)	0.258431	0.989944		9.9544	0.191172		4.90072	0.556608	0.111927	0.0656178
	MR Egger	8	0.43(0.22-0.85)	0.0516846	0.90694
	Weighted median	8	0.92(0.80-1.06)	0.258899	0.983199
	Simple mode	8	0.88(0.71-1.10)	0.301072	0.960783
	Weighted mode	8	0.91(0.74-1.11)	0.378205	0.993458
Alloprevotella	Inverse variance weighted	5	1.05(0.93-1.20)	0.42273	0.989944		3.8065	0.432827		1.63822	0.650756	0.11626	0.237288
	MR Egger	5	0.46(0.15-1.40)	0.264128	0.90694
	Weighted median	5	1.02(0.86-1.22)	0.794474	0.983199
	Simple mode	5	0.97(0.76-1.24)	0.815667	0.960783
	Weighted mode	5	0.97(0.76-1.24)	0.83769	0.993458
Anaerofilum	Inverse variance weighted	10	1.05(0.93-1.19)	0.422118	0.989944		10.2724	0.328884		7.30645	0.503959	-0.061546	0.123332
	MR Egger	10	1.83(0.97-3.45)	0.10139	0.90694
	Weighted median	10	1.09(0.93-1.28)	0.282013	0.983199
	Simple mode	10	1.12(0.87-1.45)	0.394359	0.960783
	Weighted mode	10	1.13(0.87-1.47)	0.376159	0.993458
Anaerostipes	Inverse variance weighted	13	0.96(0.77-1.19)	0.690508	0.989944		15.6492	0.207836		15.6258	0.155602	-0.00346168	0.900121
	MR Egger	13	1.01(0.44-2.31)	0.985839	0.985839
	Weighted median	13	0.95(0.72-1.25)	0.714712	0.983199
	Simple mode	13	0.90(0.60-1.34)	0.599442	0.960783
	Weighted mode	13	0.91(0.62-1.34)	0.647679	0.993458
Anaerotruncus	Inverse variance weighted	13	1.22(0.97-1.52)	0.0874838	0.989944		17.8618	0.119953		17.8289	0.0856359	-0.00337354	0.889399
	MR Egger	13	1.28(0.64-2.53)	0.501121	0.90694
	Weighted median	13	1.16(0.88-1.52)	0.285049	0.983199
	Simple mode	13	1.40(0.88-2.23)	0.179206	0.960783
	Weighted mode	13	1.27(0.84-1.93)	0.278365	0.993458
Bacteroides	Inverse variance weighted	8	0.79(0.62-0.99)	0.0428975	0.989944		5.304	0.622918		5.15173	0.524505	0.0155904	0.709856
	MR Egger	8	0.62(0.18-2.12)	0.472696	0.90694
	Weighted median	8	0.71(0.52-0.96)	0.0276116	0.983199
	Simple mode	8	0.69(0.43-1.10)	0.163317	0.960783
	Weighted mode	8	0.70(0.45-1.10)	0.165046	0.993458
Barnesiella	Inverse variance weighted	12	0.91(0.74-1.12)	0.383896	0.989944		14.8243	0.190684		11.759	0.30151	0.0488259	0.137484
	MR Egger	12	0.48(0.22-1.07)	0.10318	0.90694
	Weighted median	12	0.99(0.76-1.28)	0.926284	0.983199
	Simple mode	12	1.07(0.63-1.81)	0.80999	0.960783
	Weighted mode	12	1.04(0.65-1.66)	0.886565	0.993458
Bifidobacterium	Inverse variance weighted	12	0.98(0.81-1.18)	0.815637	0.989944		16.9004	0.110855		13.2641	0.209276	0.0302374	0.128775
	MR Egger	12	0.70(0.45-1.08)	0.136907	0.90694
	Weighted median	12	0.82(0.66-1.01)	0.0604673	0.983199
	Simple mode	12	0.81(0.57-1.16)	0.281383	0.960783
	Weighted mode	12	0.81(0.64-1.02)	0.102483	0.993458
Bilophila	Inverse variance weighted	13	1.12(0.92-1.35)	0.251341	0.989944		14.8953	0.247212		13.8243	0.242868	-0.0323063	0.375736
	MR Egger	13	1.73(0.67-4.46)	0.280195	0.90694
	Weighted median	13	1.13(0.89-1.44)	0.321886	0.983199
	Simple mode	13	1.22(0.77-1.95)	0.417833	0.960783
	Weighted mode	13	1.16(0.75-1.79)	0.523211	0.993458
Blautia	Inverse variance weighted	12	1.06(0.74-1.53)	0.749572	0.989944		35.4902	0.00020563		32.2287	0.000366762	-0.0336046	0.338149
	MR Egger	12	1.65(0.65-4.21)	0.317971	0.90694
	Weighted median	12	1.22(0.92-1.61)	0.170383	0.983199
	Simple mode	12	1.28(0.85-1.91)	0.256379	0.960783
	Weighted mode	12	1.20(0.82-1.76)	0.356599	0.993458
Butyricicoccus	Inverse variance weighted	8	0.96(0.77-1.18)	0.672224	0.989944		6.05554	0.533279		5.71248	0.456157	-0.0105443	0.579414
	MR Egger	8	1.06(0.70-1.60)	0.783602	0.952972
	Weighted median	8	1.04(0.78-1.37)	0.809314	0.983199
	Simple mode	8	1.17(0.77-1.77)	0.4964	0.960783
	Weighted mode	8	1.07(0.76-1.49)	0.717672	0.993458
Butyricimonas	Inverse variance weighted	13	1.04(0.88-1.24)	0.628512	0.989944		13.675	0.32194		13.6553	0.25266	-0.00345975	0.901828
	MR Egger	13	1.08(0.58-2.03)	0.805716	0.952972
	Weighted median	13	1.05(0.84-1.33)	0.65395	0.983199
	Simple mode	13	0.80(0.52-1.23)	0.322543	0.960783
	Weighted mode	13	0.83(0.54-1.27)	0.399952	0.993458
Butyrivibrio	Inverse variance weighted	15	1.06(0.96-1.16)	0.23499	0.989944		21.1447	0.0979808		20.0161	0.0948105	-0.0257794	0.407404
	MR Egger	15	1.26(0.84-1.91)	0.288776	0.90694
	Weighted median	15	1.01(0.89-1.13)	0.914979	0.983199
	Simple mode	15	0.95(0.74-1.22)	0.679781	0.960783
	Weighted mode	15	0.95(0.75-1.20)	0.68822	0.993458
CandidatusSoleaferrea	Inverse variance weighted	9	0.92(0.80-1.05)	0.207098	0.989944		4.12483	0.845689		3.86149	0.795586	-0.0337214	0.623626
	MR Egger	9	1.31(0.33-5.22)	0.710193	0.949584
	Weighted median	9	0.87(0.73-1.03)	0.104299	0.983199
	Simple mode	9	0.85(0.65-1.12)	0.285663	0.960783
	Weighted mode	9	0.85(0.67-1.08)	0.216986	0.993458
Catenibacterium	Inverse variance weighted	4	0.99(0.85-1.15)	0.897165	0.989944		1.10362	0.7762		0.642128	0.725377	0.0853262	0.567005
	MR Egger	4	0.51(0.08-3.47)	0.562798	0.90694
	Weighted median	4	0.99(0.83-1.18)	0.883621	0.983199
	Simple mode	4	0.97(0.75-1.26)	0.837495	0.960783
	Weighted mode	4	0.97(0.76-1.23)	0.796317	0.993458
ChristensenellaceaeR7	Inverse variance weighted	8	0.86(0.67-1.11)	0.246708	0.989944		3.14376	0.871392		3.14345	0.790639	-0.000583414	0.986485
	MR Egger	8	0.87(0.36-2.08)	0.765086	0.952972
	Weighted median	8	0.91(0.66-1.25)	0.574095	0.983199
	Simple mode	8	0.96(0.62-1.49)	0.850999	0.960783
	Weighted mode	8	0.95(0.61-1.48)	0.831291	0.993458
Clostridiuminnocuumgroup	Inverse variance weighted	8	0.98(0.87-1.10)	0.735093	0.989944		5.58224	0.589284		5.57826	0.472049	0.0024904	0.951719
	MR Egger	8	0.96(0.54-1.71)	0.901395	0.97692
	Weighted median	8	0.97(0.83-1.13)	0.68993	0.983199
	Simple mode	8	0.95(0.76-1.20)	0.688941	0.960783
	Weighted mode	8	0.96(0.77-1.19)	0.697377	0.993458
Clostridiumsensustricto1	Inverse variance weighted	6	0.87(0.71-1.07)	0.188959	0.989944		4.86441	0.432651		4.84761	0.303294	-0.00355879	0.911945
	MR Egger	6	0.90(0.49-1.66)	0.758053	0.952972
	Weighted median	6	0.94(0.72-1.25)	0.685776	0.983199
	Simple mode	6	0.97(0.62-1.51)	0.894472	0.960783
	Weighted mode	6	0.98(0.61-1.55)	0.925035	0.993458
Collinsella	Inverse variance weighted	9	1.02(0.75-1.39)	0.907261	0.989944		15.3706	0.0523277		14.63	0.0410455	0.025767	0.570403
	MR Egger	9	0.71(0.21-2.40)	0.603567	0.90694
	Weighted median	9	0.81(0.58-1.14)	0.227606	0.983199
	Simple mode	9	0.78(0.45-1.36)	0.408209	0.960783
	Weighted mode	9	0.77(0.46-1.29)	0.350625	0.993458
Coprobacter	Inverse variance weighted	11	0.95(0.80-1.13)	0.551941	0.989944		17.5474	0.0630954		15.962	0.0676789	0.0349359	0.369113
	MR Egger	11	0.69(0.35-1.37)	0.315092	0.90694
	Weighted median	11	0.98(0.81-1.19)	0.842528	0.983199
	Simple mode	11	0.98(0.76-1.28)	0.912119	0.960783
	Weighted mode	11	0.98(0.74-1.31)	0.902074	0.993458
Coprococcus1	Inverse variance weighted	12	0.99(0.79-1.24)	0.915472	0.989944		17.525	0.0932764		15.9271	0.101737	0.0212135	0.340145
	MR Egger	12	0.76(0.43-1.33)	0.358934	0.90694
	Weighted median	12	0.78(0.61-1.00)	0.0493757	0.983199
	Simple mode	12	0.77(0.53-1.11)	0.189315	0.960783
	Weighted mode	12	0.77(0.57-1.04)	0.119181	0.993458
Coprococcus2	Inverse variance weighted	8	0.90(0.74-1.11)	0.330701	0.989944		2.37202	0.936422		2.18724	0.901698	-0.0249866	0.682311
	MR Egger	8	1.28(0.26-6.27)	0.772196	0.952972
	Weighted median	8	0.94(0.73-1.21)	0.62436	0.983199
	Simple mode	8	0.97(0.65-1.45)	0.895131	0.960783
	Weighted mode	8	0.99(0.66-1.48)	0.950471	0.993458
Coprococcus3	Inverse variance weighted	8	1.03(0.73-1.45)	0.858302	0.989944		14.006	0.0510747		10.472	0.106132	0.0757513	0.204594
	MR Egger	8	0.29(0.05-1.72)	0.220832	0.90694
	Weighted median	8	1.00(0.72-1.39)	0.99369	0.99369
	Simple mode	8	0.99(0.64-1.54)	0.980575	0.980797
	Weighted mode	8	1.01(0.68-1.50)	0.976963	0.993458
DefluviitaleaceaeUCG011	Inverse variance weighted	9	0.98(0.83-1.15)	0.795309	0.989944		5.21914	0.733918		3.06918	0.878529	-0.0443804	0.186003
	MR Egger	9	1.50(0.83-2.71)	0.223051	0.90694
	Weighted median	9	1.02(0.81-1.27)	0.893864	0.983199
	Simple mode	9	1.05(0.75-1.47)	0.775564	0.960783
	Weighted mode	9	1.05(0.77-1.44)	0.760695	0.993458
Desulfovibrio	Inverse variance weighted	10	0.86(0.73-1.01)	0.0696843	0.989944		9.56342	0.386969		9.49261	0.302457	0.00635194	0.813151
	MR Egger	10	0.81(0.48-1.36)	0.441488	0.90694
	Weighted median	10	0.89(0.70-1.13)	0.336722	0.983199
	Simple mode	10	1.07(0.69-1.66)	0.769704	0.960783
	Weighted mode	10	1.08(0.72-1.63)	0.712478	0.993458
Dialister	Inverse variance weighted	11	1.00(0.79-1.26)	0.976647	0.992291		18.7906	0.0430044		18.6012	0.028806	0.0115458	0.768958
	MR Egger	11	0.86(0.31-2.37)	0.770681	0.952972
	Weighted median	11	1.12(0.88-1.42)	0.349824	0.983199
	Simple mode	11	1.17(0.77-1.77)	0.487168	0.960783
	Weighted mode	11	1.17(0.82-1.68)	0.410605	0.993458
Dorea	Inverse variance weighted	10	0.84(0.54-1.29)	0.420721	0.989944		34.2108	8.20333e-05		29.4655	0.000262636	-0.0451361	0.289214
	MR Egger	10	1.59(0.49-5.18)	0.466063	0.90694
	Weighted median	10	1.03(0.75-1.41)	0.838882	0.983199
	Simple mode	10	1.04(0.68-1.59)	0.854472	0.960783
	Weighted mode	10	1.07(0.74-1.56)	0.715867	0.993458
Eggerthella	Inverse variance weighted	9	0.95(0.80-1.13)	0.581825	0.989944		15.3272	0.0530871		15.2034	0.0334789	-0.0111571	0.818138
	MR Egger	9	1.05(0.46-2.42)	0.909544	0.97692
	Weighted median	9	0.99(0.83-1.19)	0.95566	0.988901
	Simple mode	9	1.13(0.84-1.51)	0.456583	0.960783
	Weighted mode	9	1.10(0.84-1.45)	0.504778	0.993458
Eisenbergiella	Inverse variance weighted	11	0.98(0.87-1.10)	0.731741	0.989944		6.97972	0.727358		6.57321	0.681457	0.0296665	0.539625
	MR Egger	11	0.74(0.31-1.77)	0.514795	0.90694
	Weighted median	11	1.01(0.86-1.19)	0.860096	0.983199
	Simple mode	11	1.04(0.79-1.37)	0.789232	0.960783
	Weighted mode	11	1.05(0.79-1.39)	0.752438	0.993458
Enterorhabdus	Inverse variance weighted	6	1.08(0.90-1.30)	0.417086	0.989944		4.48915	0.481337		4.24966	0.373271	-0.0160332	0.659705
	MR Egger	6	1.21(0.73-2.02)	0.50147	0.90694
	Weighted median	6	1.22(0.96-1.55)	0.109059	0.983199
	Simple mode	6	1.26(0.84-1.88)	0.309279	0.960783
	Weighted mode	6	1.27(0.89-1.81)	0.25136	0.993458
Erysipelatoclostridium	Inverse variance weighted	15	0.97(0.83-1.14)	0.736889	0.989944		19.7188	0.139259		17.9608	0.159015	-0.0278252	0.279694
	MR Egger	15	1.36(0.75-2.49)	0.333608	0.90694
	Weighted median	15	0.95(0.79-1.14)	0.593485	0.983199
	Simple mode	15	0.90(0.62-1.31)	0.59726	0.960783
	Weighted mode	15	0.90(0.63-1.29)	0.584241	0.993458
ErysipelotrichaceaeUCG003	Inverse variance weighted	16	1.06(0.86-1.31)	0.570752	0.989944		30.3167	0.0108293		30.0532	0.00750426	0.00932081	0.731255
	MR Egger	16	0.96(0.53-1.75)	0.902388	0.97692
	Weighted median	16	1.05(0.83-1.33)	0.667683	0.983199
	Simple mode	16	0.83(0.52-1.33)	0.444354	0.960783
	Weighted mode	16	0.92(0.61-1.39)	0.700953	0.993458
Escherichia.Shigella	Inverse variance weighted	10	1.10(0.87-1.40)	0.423728	0.989944		14.3655	0.109903		12.4388	0.132673	0.031363	0.297957
	MR Egger	10	0.74(0.35-1.55)	0.450105	0.90694
	Weighted median	10	1.08(0.83-1.42)	0.557061	0.983199
	Simple mode	10	1.08(0.66-1.76)	0.773417	0.960783
	Weighted mode	10	1.07(0.67-1.69)	0.792821	0.993458
Eubacteriumbrachygroup	Inverse variance weighted	10	0.97(0.88-1.08)	0.625045	0.989944		6.80327	0.657594		5.32552	0.722285	0.0333812	0.25878
	MR Egger	10	0.75(0.49-1.16)	0.230145	0.90694
	Weighted median	10	0.96(0.84-1.11)	0.576547	0.983199
	Simple mode	10	0.89(0.71-1.11)	0.338698	0.960783
	Weighted mode	10	0.90(0.71-1.14)	0.398261	0.993458
Eubacteriumcoprostanoligenesgroup	Inverse variance weighted	12	0.93(0.76-1.13)	0.458854	0.989944		7.8502	0.726657		6.65176	0.757861	0.026535	0.2993
	MR Egger	12	0.61(0.28-1.32)	0.239657	0.90694
	Weighted median	12	0.96(0.74-1.26)	0.781558	0.983199
	Simple mode	12	1.14(0.73-1.78)	0.577204	0.960783
	Weighted mode	12	1.11(0.70-1.77)	0.655333	0.993458
Eubacteriumeligensgroup	Inverse variance weighted	6	1.04(0.78-1.38)	0.803237	0.989944		6.20952	0.286362		5.76465	0.217427	0.0254319	0.608094
	MR Egger	6	0.76(0.24-2.37)	0.660527	0.913986
	Weighted median	6	1.00(0.72-1.39)	0.993032	0.99369
	Simple mode	6	0.90(0.56-1.45)	0.680314	0.960783
	Weighted mode	6	0.96(0.62-1.49)	0.86285	0.993458
Eubacteriumfissicatenagroup	Inverse variance weighted	9	1.07(0.95-1.20)	0.248878	0.989944		8.19642	0.414522		7.6911	0.360618	-0.0276188	0.519447
	MR Egger	9	1.32(0.71-2.45)	0.408032	0.90694
	Weighted median	9	1.10(0.94-1.30)	0.228167	0.983199
	Simple mode	9	1.16(0.89-1.52)	0.307725	0.960783
	Weighted mode	9	1.15(0.87-1.51)	0.35843	0.993458
Eubacteriumhalliigroup	Inverse variance weighted	14	1.06(0.88-1.28)	0.513437	0.989944		18.1741	0.151022		18.1656	0.110755	0.00125553	0.941482
	MR Egger	14	1.05(0.70-1.57)	0.816933	0.953089
	Weighted median	14	1.13(0.90-1.41)	0.302528	0.983199
	Simple mode	14	1.10(0.76-1.60)	0.609208	0.960783
	Weighted mode	14	1.10(0.79-1.52)	0.581121	0.993458
Eubacteriumnodatumgroup	Inverse variance weighted	11	1.05(0.95-1.16)	0.341181	0.989944		12.0777	0.279887		12.0771	0.208997	0.000772101	0.9831
	MR Egger	11	1.05(0.65-1.69)	0.859955	0.974615
	Weighted median	11	1.02(0.90-1.16)	0.767251	0.983199
	Simple mode	11	1.23(0.96-1.57)	0.12606	0.960783
	Weighted mode	11	1.21(0.95-1.55)	0.15335	0.993458
Eubacteriumoxidoreducensgroup	Inverse variance weighted	5	0.93(0.78-1.10)	0.373495	0.989944		1.76098	0.779613		1.62551	0.653619	0.0127435	0.737265
	MR Egger	5	0.83(0.44-1.55)	0.594284	0.90694
	Weighted median	5	0.91(0.73-1.14)	0.423095	0.983199
	Simple mode	5	0.89(0.67-1.19)	0.474693	0.960783
	Weighted mode	5	0.90(0.67-1.21)	0.51359	0.993458
Eubacteriumrectalegroup	Inverse variance weighted	8	1.00(0.72-1.38)	0.992291	0.992291		13.031	0.071356		12.3608	0.0543876	-0.0226577	0.58912
	MR Egger	8	1.41(0.41-4.80)	0.604782	0.90694
	Weighted median	8	0.94(0.67-1.31)	0.714767	0.983199
	Simple mode	8	0.93(0.56-1.52)	0.772767	0.960783
	Weighted mode	8	0.93(0.60-1.43)	0.742426	0.993458
Eubacteriumruminantiumgroup	Inverse variance weighted	18	1.00(0.90-1.11)	0.968699	0.992291		12.5312	0.766957		11.1985	0.797071	0.0194312	0.26527
	MR Egger	18	0.82(0.58-1.16)	0.282014	0.90694
	Weighted median	18	1.01(0.87-1.17)	0.887062	0.983199
	Simple mode	18	1.02(0.77-1.36)	0.868466	0.960783
	Weighted mode	18	1.01(0.79-1.29)	0.920673	0.993458
Eubacteriumventriosumgroup	Inverse variance weighted	15	0.99(0.84-1.17)	0.897994	0.989944		11.9453	0.610696		11.9448	0.532175	0.000625006	0.98255
	MR Egger	15	0.98(0.47-2.05)	0.960501	0.97692
	Weighted median	15	1.00(0.81-1.25)	0.983666	0.99369
	Simple mode	15	1.07(0.71-1.60)	0.753695	0.960783
	Weighted mode	15	1.05(0.69-1.58)	0.826972	0.993458
Eubacteriumxylanophilumgroup	Inverse variance weighted	9	1.14(0.82-1.57)	0.438017	0.989944		25.5182	0.0012693		22.1387	0.00240422	0.0415881	0.335656
	MR Egger	9	0.70(0.27-1.85)	0.498825	0.90694
	Weighted median	9	1.08(0.83-1.40)	0.585469	0.983199
	Simple mode	9	0.96(0.66-1.41)	0.847401	0.960783
	Weighted mode	9	1.04(0.74-1.47)	0.817462	0.993458
Faecalibacterium	Inverse variance weighted	10	0.95(0.80-1.13)	0.553392	0.989944		9.349	0.405702		9.34794	0.3138	-0.000568624	0.976631
	MR Egger	10	0.95(0.67-1.36)	0.801365	0.953089
	Weighted median	10	0.92(0.73-1.15)	0.455854	0.983199
	Simple mode	10	1.21(0.85-1.72)	0.324973	0.960783
	Weighted mode	10	0.91(0.72-1.15)	0.453547	0.993458
FamilyXIIIAD3011group	Inverse variance weighted	13	1.02(0.85-1.22)	0.859076	0.989944		13.4622	0.33636		10.1445	0.517434	0.0610085	0.0958201
	MR Egger	13	0.49(0.22-1.10)	0.109588	0.90694
	Weighted median	13	1.03(0.81-1.31)	0.781462	0.983199
	Simple mode	13	1.06(0.71-1.60)	0.777	0.960783
	Weighted mode	13	1.05(0.68-1.63)	0.826615	0.993458
FamilyXIIIUCG001	Inverse variance weighted	8	0.92(0.68-1.25)	0.589417	0.989944		16.4447	0.0213502		15.674	0.015615	0.0233722	0.606597
	MR Egger	8	0.71(0.26-1.93)	0.522307	0.90694
	Weighted median	8	0.89(0.65-1.22)	0.48299	0.983199
	Simple mode	8	1.18(0.63-2.18)	0.622209	0.960783
	Weighted mode	8	0.74(0.42-1.31)	0.332228	0.993458
Flavonifractor	Inverse variance weighted	5	0.89(0.70-1.12)	0.312793	0.989944		1.58809	0.810931		0.622292	0.891311	-0.0387034	0.398196
	MR Egger	5	1.40(0.55-3.59)	0.535175	0.90694
	Weighted median	5	0.92(0.68-1.24)	0.572565	0.983199
	Simple mode	5	0.99(0.66-1.49)	0.980775	0.980797
	Weighted mode	5	0.99(0.68-1.46)	0.979883	0.993458
Fusicatenibacter	Inverse variance weighted	18	0.87(0.74-1.02)	0.0912939	0.989944		12.3221	0.780254		9.96101	0.868656	-0.0322642	0.143936
	MR Egger	18	1.38(0.75-2.54)	0.318789	0.90694
	Weighted median	18	0.80(0.64-1.00)	0.0517972	0.983199
	Simple mode	18	0.75(0.49-1.16)	0.210331	0.960783
	Weighted mode	18	0.75(0.48-1.18)	0.231181	0.993458
Gordonibacter	Inverse variance weighted	11	1.08(0.95-1.24)	0.240088	0.989944		19.7652	0.0315534		19.4811	0.0213993	0.0165679	0.725491
	MR Egger	11	0.97(0.53-1.77)	0.932493	0.97692
	Weighted median	11	1.05(0.90-1.23)	0.517851	0.983199
	Simple mode	11	1.04(0.78-1.40)	0.786026	0.960783
	Weighted mode	11	1.05(0.80-1.38)	0.722392	0.993458
Haemophilus	Inverse variance weighted	9	0.95(0.80-1.11)	0.498373	0.989944		10.2728	0.246398		9.81311	0.199414	-0.0129967	0.584806
	MR Egger	9	1.04(0.71-1.53)	0.830205	0.959169
	Weighted median	9	0.98(0.80-1.20)	0.85759	0.983199
	Simple mode	9	0.97(0.73-1.29)	0.836708	0.960783
	Weighted mode	9	1.02(0.80-1.31)	0.874996	0.993458
Holdemanella	Inverse variance weighted	11	1.09(0.92-1.30)	0.324375	0.989944		19.7491	0.031717		19.5166	0.0211413	-0.00947982	0.750842
	MR Egger	11	1.18(0.70-1.99)	0.541013	0.90694
	Weighted median	11	1.09(0.91-1.32)	0.349422	0.983199
	Simple mode	11	1.18(0.84-1.66)	0.372901	0.960783
	Weighted mode	11	1.16(0.85-1.58)	0.368473	0.993458
Holdemania	Inverse variance weighted	14	0.88(0.77-1.00)	0.0487045	0.989944		11.5181	0.5675		11.5173	0.48518	-0.000529758	0.978473
	MR Egger	14	0.88(0.60-1.30)	0.53256	0.90694
	Weighted median	14	0.84(0.71-1.00)	0.0485121	0.983199
	Simple mode	14	0.83(0.63-1.10)	0.215385	0.960783
	Weighted mode	14	0.84(0.65-1.09)	0.219878	0.993458
Howardella	Inverse variance weighted	9	1.07(0.92-1.24)	0.392378	0.989944		17.8402	0.0224568		10.0433	0.186134	-0.0874397	0.0525235
	MR Egger	9	1.84(1.15-2.96)	0.0395492	0.90694
	Weighted median	9	1.08(0.94-1.24)	0.296355	0.983199
	Simple mode	9	1.07(0.88-1.31)	0.500742	0.960783
	Weighted mode	9	1.08(0.89-1.29)	0.458077	0.993458
Hungatella	Inverse variance weighted	5	1.03(0.84-1.27)	0.751924	0.989944		7.30012	0.120853		6.55681	0.0874487	-0.0528522	0.600719
	MR Egger	5	1.55(0.39-6.10)	0.577541	0.90694
	Weighted median	5	0.96(0.79-1.16)	0.649668	0.983199
	Simple mode	5	0.95(0.72-1.25)	0.713295	0.960783
	Weighted mode	5	0.95(0.74-1.20)	0.674697	0.993458
Intestinibacter	Inverse variance weighted	15	0.92(0.76-1.11)	0.385583	0.989944		25.1523	0.0330934		24.3706	0.0278874	0.0169866	0.529684
	MR Egger	15	0.75(0.39-1.43)	0.397237	0.90694
	Weighted median	15	0.83(0.67-1.03)	0.0943662	0.983199
	Simple mode	15	0.80(0.54-1.19)	0.291174	0.960783
	Weighted mode	15	0.82(0.60-1.11)	0.218771	0.993458
Intestinimonas	Inverse variance weighted	16	1.12(0.96-1.30)	0.148822	0.989944		17.6224	0.283035		17.5504	0.22803	0.00453289	0.814044
	MR Egger	16	1.06(0.69-1.64)	0.7848	0.952972
	Weighted median	16	1.10(0.91-1.33)	0.334088	0.983199
	Simple mode	16	1.08(0.79-1.47)	0.650815	0.960783
	Weighted mode	16	1.10(0.82-1.47)	0.541821	0.993458
Lachnoclostridium	Inverse variance weighted	13	0.86(0.68-1.09)	0.220542	0.989944		18.7448	0.0948764		17.9712	0.0822505	0.0191358	0.50564
	MR Egger	13	0.66(0.29-1.48)	0.334213	0.90694
	Weighted median	13	0.86(0.65-1.13)	0.284807	0.983199
	Simple mode	13	0.76(0.44-1.32)	0.350431	0.960783
	Weighted mode	13	0.84(0.54-1.31)	0.453511	0.993458
LachnospiraceaeFCS020group	Inverse variance weighted	12	1.10(0.89-1.36)	0.390947	0.989944		18.082	0.0796979		17.3308	0.0673564	0.0143683	0.525188
	MR Egger	12	0.92(0.51-1.63)	0.774438	0.952972
	Weighted median	12	1.05(0.83-1.32)	0.691147	0.983199
	Simple mode	12	1.03(0.72-1.48)	0.858656	0.960783
	Weighted mode	12	1.02(0.71-1.48)	0.90955	0.993458
LachnospiraceaeNC2004group	Inverse variance weighted	9	0.99(0.83-1.18)	0.902717	0.989944		13.0442	0.110337		12.0537	0.0988082	0.0326561	0.472934
	MR Egger	9	0.75(0.36-1.56)	0.469602	0.90694
	Weighted median	9	0.99(0.82-1.20)	0.933801	0.983199
	Simple mode	9	0.91(0.69-1.21)	0.54624	0.960783
	Weighted mode	9	0.94(0.72-1.23)	0.661167	0.993458
LachnospiraceaeND3007group	Inverse variance weighted	3	1.09(0.74-1.61)	0.654185	0.989944		1.92618	0.381711		1.35145	0.245026	-0.14889	0.632115
	MR Egger	3	13.70(0.01-27770.11)	0.622513	0.90694
	Weighted median	3	1.29(0.79-2.11)	0.311708	0.983199
	Simple mode	3	1.34(0.69-2.58)	0.476428	0.960783
	Weighted mode	3	1.34(0.69-2.60)	0.477914	0.993458
LachnospiraceaeNK4A136group	Inverse variance weighted	15	0.82(0.71-0.95)	0.00757905	0.901907		13.1784	0.512529		13.0351	0.445101	0.00422229	0.711573
	MR Egger	15	0.78(0.58-1.05)	0.119966	0.90694
	Weighted median	15	0.85(0.67-1.07)	0.167801	0.983199
	Simple mode	15	0.84(0.57-1.25)	0.40163	0.960783
	Weighted mode	15	0.85(0.65-1.10)	0.232167	0.993458
LachnospiraceaeUCG001	Inverse variance weighted	13	1.06(0.92-1.22)	0.408231	0.989944		10.4965	0.572491		9.98617	0.531632	-0.0196926	0.489891
	MR Egger	13	1.31(0.72-2.37)	0.394444	0.90694
	Weighted median	13	1.02(0.85-1.23)	0.843446	0.983199
	Simple mode	13	1.18(0.84-1.66)	0.353358	0.960783
	Weighted mode	13	0.98(0.69-1.40)	0.926436	0.993458
LachnospiraceaeUCG004	Inverse variance weighted	12	1.07(0.89-1.29)	0.468873	0.989944		6.96925	0.801568		4.18475	0.938628	-0.0423568	0.12614
	MR Egger	12	2.03(0.94-4.41)	0.103076	0.90694
	Weighted median	12	1.10(0.86-1.40)	0.441631	0.983199
	Simple mode	12	1.22(0.81-1.83)	0.365369	0.960783
	Weighted mode	12	1.19(0.80-1.76)	0.410812	0.993458
LachnospiraceaeUCG008	Inverse variance weighted	10	1.06(0.92-1.23)	0.388974	0.989944		10.8146	0.288631		10.6851	0.220186	-0.0126079	0.763494
	MR Egger	10	1.20(0.56-2.57)	0.653226	0.913986
	Weighted median	10	0.99(0.82-1.19)	0.923778	0.983199
	Simple mode	10	0.92(0.65-1.29)	0.632021	0.960783
	Weighted mode	10	0.92(0.65-1.30)	0.655267	0.993458
LachnospiraceaeUCG010	Inverse variance weighted	10	0.84(0.69-1.02)	0.0732836	0.989944		4.62005	0.866093		4.25721	0.833204	0.0139615	0.563611
	MR Egger	10	0.70(0.39-1.28)	0.281224	0.90694
	Weighted median	10	0.86(0.66-1.12)	0.26341	0.983199
	Simple mode	10	0.86(0.58-1.28)	0.480071	0.960783
	Weighted mode	10	0.82(0.55-1.23)	0.368196	0.993458
Lachnospira	Inverse variance weighted	6	1.09(0.82-1.45)	0.557431	0.989944		1.43093	0.9209		4.62005	0.866093	-0.0242394	0.66417
	MR Egger	6	1.63(0.30-8.95)	0.605012	0.90694
	Weighted median	6	1.11(0.78-1.59)	0.557745	0.983199
	Simple mode	6	1.14(0.70-1.86)	0.618672	0.960783
	Weighted mode	6	1.13(0.70-1.83)	0.628389	0.993458
Lactobacillus	Inverse variance weighted	8	0.99(0.87-1.13)	0.898804	0.989944		4.90397	0.671681		4.90387	0.5562	0.000204212	0.992245
	MR Egger	8	0.99(0.70-1.39)	0.955009	0.97692
	Weighted median	8	1.01(0.85-1.20)	0.899465	0.983199
	Simple mode	8	1.13(0.87-1.46)	0.391893	0.960783
	Weighted mode	8	1.13(0.88-1.44)	0.372184	0.993458
Lactococcus	Inverse variance weighted	8	1.05(0.93-1.18)	0.450635	0.989944		4.26314	0.749019		4.26021	0.641509	0.00209011	0.958582
	MR Egger	8	1.03(0.59-1.79)	0.914666	0.97692
	Weighted median	8	1.05(0.89-1.23)	0.554616	0.983199
	Simple mode	8	0.98(0.77-1.26)	0.883142	0.960783
	Weighted mode	8	1.01(0.81-1.27)	0.930402	0.993458
Marvinbryantia	Inverse variance weighted	10	0.97(0.74-1.28)	0.821754	0.989944		19.7812	0.0193115		18.59	0.0172129	0.0348342	0.494368
	MR Egger	10	0.65(0.22-1.99)	0.475764	0.90694
	Weighted median	10	0.79(0.60-1.03)	0.0804987	0.983199
	Simple mode	10	0.76(0.53-1.10)	0.177839	0.960783
	Weighted mode	10	0.79(0.56-1.11)	0.201838	0.993458
Methanobrevibacter	Inverse variance weighted	6	1.04(0.90-1.19)	0.600489	0.989944		3.10378	0.683989		2.35838	0.670161	0.0326894	0.43663
	MR Egger	6	0.83(0.50-1.40)	0.526621	0.90694
	Weighted median	6	1.05(0.88-1.25)	0.592359	0.983199
	Simple mode	6	0.95(0.74-1.20)	0.663378	0.960783
	Weighted mode	6	1.09(0.85-1.40)	0.517729	0.993458
Odoribacter	Inverse variance weighted	7	1.08(0.72-1.63)	0.703815	0.989944		18.8256	0.00446855		9.23763	0.0999531	0.0846444	0.0717106
	MR Egger	7	0.36(0.14-0.98)	0.10166	0.90694
	Weighted median	7	1.02(0.72-1.45)	0.903927	0.983199
	Simple mode	7	1.65(0.82-3.33)	0.21278	0.960783
	Weighted mode	7	0.99(0.54-1.82)	0.97036	0.993458
Olsenella	Inverse variance weighted	10	1.07(0.95-1.20)	0.256223	0.989944		13.0547	0.160146		12.9878	0.112271	0.00559197	0.844172
	MR Egger	10	1.03(0.69-1.53)	0.890571	0.97692
	Weighted median	10	1.06(0.93-1.22)	0.395093	0.983199
	Simple mode	10	1.17(0.92-1.49)	0.234207	0.960783
	Weighted mode	10	1.06(0.88-1.28)	0.550741	0.993458
Oscillibacter	Inverse variance weighted	13	1.07(0.90-1.28)	0.435408	0.989944		21.213	0.0473472		13.0547	0.160146	0.020242	0.550553
	MR Egger	13	0.87(0.44-1.73)	0.699837	0.946371
	Weighted median	13	1.16(0.95-1.42)	0.15016	0.983199
	Simple mode	13	1.18(0.87-1.60)	0.312557	0.960783
	Weighted mode	13	1.18(0.86-1.62)	0.329765	0.993458
Oscillospira	Inverse variance weighted	8	1.05(0.87-1.26)	0.610736	0.989944		4.77503	0.687396		4.67542	0.586065	0.0118642	0.762987
	MR Egger	8	0.93(0.43-2.00)	0.858565	0.974615
	Weighted median	8	1.11(0.88-1.40)	0.380838	0.983199
	Simple mode	8	1.17(0.80-1.71)	0.451015	0.960783
	Weighted mode	8	1.18(0.81-1.72)	0.427316	0.993458
Oxalobacter	Inverse variance weighted	11	0.99(0.87-1.12)	0.833184	0.989944		15.6882	0.108914		15.2947	0.083152	0.022867	0.64189
	MR Egger	11	0.85(0.45-1.59)	0.620197	0.90694
	Weighted median	11	1.05(0.90-1.22)	0.525153	0.983199
	Simple mode	11	1.10(0.87-1.38)	0.444298	0.960783
	Weighted mode	11	1.09(0.85-1.39)	0.509631	0.993458
Parabacteroides	Inverse variance weighted	5	0.95(0.71-1.26)	0.716231	0.989944		2.8684	0.580084		2.21312	0.529368	0.0639262	0.477479
	MR Egger	5	0.46(0.08-2.73)	0.454303	0.90694
	Weighted median	5	1.04(0.72-1.51)	0.829451	0.983199
	Simple mode	5	1.07(0.67-1.71)	0.792654	0.960783
	Weighted mode	5	1.09(0.68-1.76)	0.74099	0.993458
Paraprevotella	Inverse variance weighted	13	0.92(0.82-1.03)	0.148423	0.989944		7.27072	0.839217		6.34861	0.849121	0.0222392	0.357555
	MR Egger	13	0.75(0.49-1.15)	0.217132	0.90694
	Weighted median	13	0.95(0.82-1.10)	0.479819	0.983199
	Simple mode	13	0.95(0.74-1.21)	0.671673	0.960783
	Weighted mode	13	0.95(0.73-1.23)	0.689739	0.993458
Parasutterella	Inverse variance weighted	14	1.01(0.89-1.16)	0.848857	0.989944		7.78222	0.857493		6.70312	0.876593	-0.0161758	0.319379
	MR Egger	14	1.22(0.84-1.78)	0.319849	0.90694
	Weighted median	14	1.08(0.89-1.29)	0.438543	0.983199
	Simple mode	14	1.09(0.80-1.48)	0.586491	0.960783
	Weighted mode	14	1.11(0.86-1.42)	0.443982	0.993458
Peptococcus	Inverse variance weighted	12	0.91(0.82-1.01)	0.0798421	0.989944		5.86875	0.881976		5.52033	0.853827	0.0163085	0.568106
	MR Egger	12	0.80(0.53-1.22)	0.32923	0.90694
	Weighted median	12	0.90(0.78-1.04)	0.157413	0.983199
	Simple mode	12	0.86(0.68-1.09)	0.243391	0.960783
	Weighted mode	12	0.86(0.68-1.08)	0.216568	0.993458
Phascolarctobacterium	Inverse variance weighted	8	1.01(0.83-1.22)	0.923394	0.989944		4.66328	0.700976		4.64798	0.589687	0.00492037	0.905595
	MR Egger	8	0.96(0.39-2.34)	0.92351	0.97692
	Weighted median	8	0.90(0.70-1.16)	0.423827	0.983199
	Simple mode	8	0.86(0.56-1.32)	0.507854	0.960783
	Weighted mode	8	0.85(0.55-1.33)	0.50499	0.993458
Prevotella7	Inverse variance weighted	11	1.01(0.92-1.11)	0.854876	0.989944		7.29054	0.697761		5.32769	0.804858	-0.0558452	0.194734
	MR Egger	11	1.50(0.85-2.62)	0.191693	0.90694
	Weighted median	11	0.99(0.87-1.13)	0.883543	0.983199
	Simple mode	11	0.98(0.82-1.19)	0.873299	0.960783
	Weighted mode	11	0.98(0.80-1.22)	0.887634	0.993458
Prevotella9	Inverse variance weighted	15	0.96(0.83-1.10)	0.512337	0.989944		17.1799	0.246717		16.7269	0.212093	0.0122009	0.563105
	MR Egger	15	0.85(0.56-1.28)	0.451057	0.90694
	Weighted median	15	0.91(0.76-1.09)	0.309652	0.983199
	Simple mode	15	0.85(0.64-1.13)	0.290339	0.960783
	Weighted mode	15	0.88(0.66-1.17)	0.388352	0.993458
RikenellaceaeRC9gutgroup	Inverse variance weighted	11	0.92(0.83-1.00)	0.060685	0.989944		5.10496	0.884057		4.42314	0.881425	0.0337781	0.430303
	MR Egger	11	0.72(0.40-1.28)	0.293206	0.90694
	Weighted median	11	0.91(0.80-1.03)	0.132154	0.983199
	Simple mode	11	0.87(0.71-1.07)	0.22688	0.960783
	Weighted mode	11	0.86(0.70-1.06)	0.197567	0.993458
Romboutsia	Inverse variance weighted	13	1.11(0.94-1.31)	0.237348	0.989944		11.5413	0.483186		8.8911	0.631944	0.0329752	0.131815
	MR Egger	13	0.76(0.47-1.23)	0.286648	0.90694
	Weighted median	13	1.09(0.87-1.37)	0.469213	0.983199
	Simple mode	13	1.25(0.83-1.90)	0.30757	0.960783
	Weighted mode	13	1.22(0.84-1.77)	0.320618	0.993458
Roseburia	Inverse variance weighted	14	1.03(0.78-1.35)	0.849868	0.989944		29.1042	0.00632667		29.0684	0.0038489	0.00391731	0.905208
	MR Egger	14	0.98(0.40-2.36)	0.95643	0.97692
	Weighted median	14	1.11(0.84-1.46)	0.456102	0.983199
	Simple mode	14	1.15(0.73-1.81)	0.551852	0.960783
	Weighted mode	14	1.12(0.75-1.67)	0.577729	0.993458
Ruminiclostridium5	Inverse variance weighted	11	1.04(0.84-1.28)	0.715693	0.989944		10.3467	0.410618		9.91557	0.357363	0.0180709	0.547129
	MR Egger	11	0.79(0.32-1.93)	0.613638	0.90694
	Weighted median	11	0.87(0.66-1.16)	0.342727	0.983199
	Simple mode	11	0.84(0.50-1.41)	0.517441	0.960783
	Weighted mode	11	0.83(0.52-1.34)	0.466317	0.993458
Ruminiclostridium6	Inverse variance weighted	15	1.02(0.84-1.23)	0.840385	0.989944		20.1053	0.126858		19.4021	0.111154	0.0144797	0.504528
	MR Egger	15	0.87(0.54-1.41)	0.592682	0.90694
	Weighted median	15	1.01(0.81-1.26)	0.941888	0.983199
	Simple mode	15	1.00(0.71-1.40)	0.980797	0.980797
	Weighted mode	15	1.02(0.76-1.37)	0.892243	0.993458
Ruminiclostridium9	Inverse variance weighted	8	1.08(0.81-1.44)	0.618684	0.989944		9.94935	0.191462		9.82581	0.132182	-0.0133571	0.792783
	MR Egger	8	1.32(0.30-5.86)	0.72734	0.952972
	Weighted median	8	1.06(0.77-1.46)	0.729675	0.983199
	Simple mode	8	1.04(0.63-1.74)	0.873279	0.960783
	Weighted mode	8	1.04(0.62-1.76)	0.874775	0.993458
RuminococcaceaeNK4A214group	Inverse variance weighted	13	0.95(0.78-1.15)	0.601612	0.989944		14.8024	0.252424		14.4374	0.209729	0.0129033	0.608432
	MR Egger	13	0.80(0.42-1.55)	0.525423	0.90694
	Weighted median	13	0.92(0.72-1.18)	0.516521	0.983199
	Simple mode	13	0.81(0.50-1.32)	0.421331	0.960783
	Weighted mode	13	0.78(0.50-1.21)	0.28992	0.993458
RuminococcaceaeUCG002	Inverse variance weighted	20	1.08(0.89-1.32)	0.421681	0.989944		39.3288	0.0040043		38.1707	0.00367681	-0.0149735	0.469445
	MR Egger	20	1.29(0.78-2.16)	0.33643	0.90694
	Weighted median	20	0.94(0.75-1.16)	0.545207	0.983199
	Simple mode	20	0.84(0.53-1.34)	0.480491	0.960783
	Weighted mode	20	0.85(0.56-1.30)	0.469695	0.993458
RuminococcaceaeUCG003	Inverse variance weighted	12	1.00(0.85-1.19)	0.979334	0.992291		9.63444	0.563538		8.17397	0.611849	0.0251324	0.254655
	MR Egger	12	0.73(0.42-1.26)	0.279733	0.90694
	Weighted median	12	1.00(0.80-1.25)	0.989891	0.99369
	Simple mode	12	0.95(0.66-1.36)	0.793704	0.960783
	Weighted mode	12	0.93(0.66-1.31)	0.699144	0.993458
RuminococcaceaeUCG004	Inverse variance weighted	11	1.00(0.84-1.18)	0.989827	0.992291		12.1857	0.272822		11.5605	0.239233	-0.0285702	0.503031
	MR Egger	11	1.40(0.54-3.63)	0.511246	0.90694
	Weighted median	11	0.97(0.77-1.21)	0.759098	0.983199
	Simple mode	11	0.94(0.62-1.44)	0.790328	0.960783
	Weighted mode	11	0.91(0.61-1.38)	0.673231	0.993458
RuminococcaceaeUCG005	Inverse variance weighted	14	0.92(0.77-1.10)	0.352651	0.989944		16.6487	0.215864		16.3386	0.176214	0.0101286	0.641765
	MR Egger	14	0.82(0.50-1.35)	0.452963	0.90694
	Weighted median	14	0.90(0.72-1.13)	0.358146	0.983199
	Simple mode	14	0.95(0.63-1.43)	0.813811	0.960783
	Weighted mode	14	0.88(0.65-1.19)	0.425509	0.993458
RuminococcaceaeUCG009	Inverse variance weighted	11	0.91(0.80-1.04)	0.171943	0.989944		10.1532	0.427155		10.0539	0.346136	-0.00801908	0.772383
	MR Egger	11	0.99(0.58-1.69)	0.960329	0.97692
	Weighted median	11	0.95(0.79-1.14)	0.572344	0.983199
	Simple mode	11	0.91(0.67-1.23)	0.544518	0.960783
	Weighted mode	11	0.93(0.72-1.20)	0.595714	0.993458
RuminococcaceaeUCG010	Inverse variance weighted	6	1.00(0.80-1.24)	0.977255	0.992291		1.23448	0.941527		0.907375	0.9235	-0.0125731	0.597973
	MR Egger	6	1.18(0.64-2.16)	0.629036	0.90694
	Weighted median	6	1.02(0.78-1.34)	0.866206	0.983199
	Simple mode	6	1.02(0.70-1.50)	0.916034	0.960783
	Weighted mode	6	1.06(0.75-1.50)	0.745222	0.993458
RuminococcaceaeUCG011	Inverse variance weighted	8	1.05(0.91-1.22)	0.500052	0.989944		13.052	0.0708516		12.2953	0.0556969	0.0313658	0.565671
	MR Egger	8	0.83(0.39-1.79)	0.657166	0.913986
	Weighted median	8	0.99(0.84-1.16)	0.877286	0.983199
	Simple mode	8	0.98(0.72-1.33)	0.897288	0.960783
	Weighted mode	8	0.96(0.73-1.26)	0.753858	0.993458
RuminococcaceaeUCG013	Inverse variance weighted	11	0.87(0.72-1.06)	0.167259	0.989944		9.81245	0.457099		9.71181	0.374315	0.00678412	0.767019
	MR Egger	11	0.80(0.46-1.42)	0.473634	0.90694
	Weighted median	11	0.91(0.70-1.18)	0.461185	0.983199
	Simple mode	11	0.88(0.57-1.36)	0.574536	0.960783
	Weighted mode	11	0.94(0.64-1.39)	0.762206	0.993458
RuminococcaceaeUCG014	Inverse variance weighted	10	0.85(0.72-1.01)	0.0729497	0.989944		9.00374	0.436929		8.89726	0.351037	0.00565701	0.764908
	MR Egger	10	0.80(0.53-1.22)	0.339562	0.90694
	Weighted median	10	0.84(0.65-1.08)	0.168473	0.983199
	Simple mode	10	0.74(0.51-1.06)	0.136008	0.960783
	Weighted mode	10	0.83(0.63-1.10)	0.229766	0.993458
Ruminococcus1	Inverse variance weighted	10	0.86(0.69-1.06)	0.157618	0.989944		11.5023	0.242843		10.5157	0.230679	0.0197415	0.411521
	MR Egger	10	0.68(0.38-1.21)	0.221355	0.90694
	Weighted median	10	0.75(0.57-1.01)	0.0550894	0.983199
	Simple mode	10	0.72(0.44-1.16)	0.206285	0.960783
	Weighted mode	10	0.72(0.48-1.08)	0.145546	0.993458
Ruminococcus2	Inverse variance weighted	15	1.02(0.88-1.19)	0.780765	0.989944		14.8177	0.390732		13.6833	0.396516	0.0152019	0.318145
	MR Egger	15	0.86(0.60-1.23)	0.422014	0.90694
	Weighted median	15	1.01(0.83-1.24)	0.906184	0.983199
	Simple mode	15	0.97(0.72-1.32)	0.866445	0.960783
	Weighted mode	15	1.00(0.81-1.24)	0.994159	0.994159
Ruminococcusgauvreauiigroup	Inverse variance weighted	11	1.05(0.88-1.25)	0.59015	0.989944		6.80595	0.743629		5.86231	0.753616	-0.0260706	0.356725
	MR Egger	11	1.48(0.72-3.05)	0.310996	0.90694
	Weighted median	11	1.04(0.84-1.30)	0.706039	0.983199
	Simple mode	11	1.02(0.72-1.44)	0.900426	0.960783
	Weighted mode	11	1.03(0.75-1.42)	0.852978	0.993458
Ruminococcusgnavusgroup	Inverse variance weighted	11	0.91(0.81-1.04)	0.157448	0.989944		8.60131	0.570311		7.27124	0.608902	-0.038408	0.278501
	MR Egger	11	1.29(0.71-2.33)	0.426543	0.90694
	Weighted median	11	0.94(0.79-1.12)	0.476912	0.983199
	Simple mode	11	0.98(0.74-1.32)	0.920414	0.960783
	Weighted mode	11	1.00(0.76-1.30)	0.985109	0.993458
Ruminococcustorquesgroup	Inverse variance weighted	7	0.96(0.71-1.31)	0.817258	0.989944		7.34557	0.290067		6.82241	0.234186	-0.0206968	0.562902
	MR Egger	7	1.29(0.49-3.43)	0.629827	0.90694
	Weighted median	7	1.09(0.75-1.59)	0.652319	0.983199
	Simple mode	7	1.08(0.59-1.99)	0.809141	0.960783
	Weighted mode	7	1.11(0.66-1.85)	0.714684	0.993458
Sellimonas	Inverse variance weighted	9	0.99(0.88-1.11)	0.841335	0.989944		11.9553	0.15321		10.3201	0.171146	0.0520091	0.327267
	MR Egger	9	0.69(0.35-1.35)	0.319248	0.90694
	Weighted median	9	0.99(0.87-1.14)	0.935716	0.983199
	Simple mode	9	1.01(0.79-1.28)	0.966822	0.980797
	Weighted mode	9	1.01(0.79-1.28)	0.95338	0.993458
Senegalimassilia	Inverse variance weighted	5	0.94(0.76-1.15)	0.537562	0.989944		3.42551	0.489294		1.34516	0.718437	0.0535435	0.244889
	MR Egger	5	0.53(0.24-1.18)	0.218187	0.90694
	Weighted median	5	0.94(0.71-1.24)	0.669011	0.983199
	Simple mode	5	0.96(0.67-1.38)	0.826518	0.960783
	Weighted mode	5	0.95(0.65-1.37)	0.781746	0.993458
Slackia	Inverse variance weighted	6	1.00(0.78-1.30)	0.971555	0.992291		10.8939	0.0535256		10.533	0.0323455	0.0345445	0.73001
	MR Egger	6	0.71(0.11-4.49)	0.736472	0.952972
	Weighted median	6	0.91(0.70-1.18)	0.485229	0.983199
	Simple mode	6	0.87(0.57-1.35)	0.570364	0.960783
	Weighted mode	6	0.87(0.55-1.39)	0.593457	0.993458
Streptococcus	Inverse variance weighted	12	1.16(0.87-1.56)	0.313554	0.989944		25.4182	0.00791411		25.2686	0.00485896	0.0112956	0.812667
	MR Egger	12	1.02(0.32-3.18)	0.979817	0.985839
	Weighted median	12	1.09(0.83-1.44)	0.531699	0.983199
	Simple mode	12	1.05(0.69-1.62)	0.814258	0.960783
	Weighted mode	12	0.99(0.68-1.45)	0.978713	0.993458
Subdoligranulum	Inverse variance weighted	11	0.90(0.73-1.09)	0.283581	0.989944		11.2771	0.336341		9.38035	0.402931	0.0248363	0.210291
	MR Egger	11	0.66(0.40-1.07)	0.12799	0.90694
	Weighted median	11	0.82(0.63-1.08)	0.15862	0.983199
	Simple mode	11	0.78(0.52-1.17)	0.258084	0.960783
	Weighted mode	11	0.78(0.54-1.13)	0.22518	0.993458
Sutterella	Inverse variance weighted	12	1.02(0.76-1.37)	0.900125	0.989944		32.1076	0.00073298		26.3716	0.00327131	0.0606199	0.171036
	MR Egger	12	0.42(0.13-1.41)	0.190487	0.90694
	Weighted median	12	0.79(0.61-1.02)	0.072843	0.983199
	Simple mode	12	0.72(0.49-1.06)	0.127961	0.960783
	Weighted mode	12	0.72(0.50-1.04)	0.104021	0.993458
Terrisporobacter	Inverse variance weighted	5	0.93(0.76-1.13)	0.470093	0.989944		3.27274	0.513262		0.993783	0.802756	-0.0454158	0.228287
	MR Egger	5	1.43(0.79-2.60)	0.321812	0.90694
	Weighted median	5	0.89(0.68-1.16)	0.387122	0.983199
	Simple mode	5	0.90(0.63-1.31)	0.621772	0.960783
	Weighted mode	5	0.91(0.64-1.30)	0.628427	0.993458
Turicibacter	Inverse variance weighted	9	0.99(0.83-1.17)	0.863813	0.989944		8.87124	0.353275		6.25085	0.510783	0.0561695	0.149531
	MR Egger	9	0.58(0.30-1.12)	0.150736	0.90694
	Weighted median	9	1.02(0.81-1.27)	0.883756	0.983199
	Simple mode	9	1.20(0.80-1.80)	0.395841	0.960783
	Weighted mode	9	1.11(0.79-1.56)	0.556531	0.993458
Tyzzerella3	Inverse variance weighted	12	0.96(0.83-1.12)	0.621944	0.989944		21.2907	0.0304813		20.5709	0.0242925	0.0376287	0.567294
	MR Egger	12	0.74(0.31-1.79)	0.519407	0.90694
	Weighted median	12	0.96(0.82-1.13)	0.654665	0.983199
	Simple mode	12	0.98(0.75-1.29)	0.909254	0.960783
	Weighted mode	12	1.01(0.79-1.29)	0.945226	0.993458
Veillonella	Inverse variance weighted	5	1.07(0.85-1.34)	0.563952	0.989944		2.20389	0.698318		2.14978	0.541908	-0.0450866	0.831028
	MR Egger	5	1.98(0.01-365.80)	0.813585	0.953089
	Weighted median	5	1.15(0.84-1.56)	0.381509	0.983199
	Simple mode	5	1.17(0.80-1.71)	0.469681	0.960783
	Weighted mode	5	1.17(0.78-1.76)	0.500227	0.993458
Victivallis	Inverse variance weighted	10	0.95(0.81-1.12)	0.528936	0.989944		23.5343	0.00510167		22.5804	0.00394691	-0.0492852	0.577023
	MR Egger	10	1.38(0.39-4.93)	0.632571	0.90694
	Weighted median	10	1.06(0.93-1.20)	0.407707	0.983199
	Simple mode	10	1.06(0.88-1.28)	0.538637	0.960783
	Weighted mode	10	1.06(0.89-1.27)	0.511902	0.993458

[truncated: 1 more sheets: Table S11]
